# Supplementary material for: Red mark syndrome: Is the aquaculture water microbiome a keystone for understanding the disease aetiology?
Source: Front Microbiol. 2023 Feb 27;14:1059127. doi: 10.3389/fmicb.2023.1059127 (PMC10010170; doi:10.3389/fmicb.2023.1059127)
Supplement: Supplementary file 1 [file Data_Sheet_1.XLSX]

## Sheet: Phylum
			RMS_free	RMS_free	RMS_free	RMS_free	RMS_free	RMS_free	RMS_free	RMS_free	RMS_free	RMS_free	RMS_free	RMS_free	RMS_free	RMS_free	RMS_free	RMS	RMS	RMS	RMS	RMS	RMS	RMS	RMS	RMS	RMS	RMS	RMS	RMS	RMS	RMS	RMS	RMS	RMS	RMS	RMS	RMS	RMS	RMS	RMS	RMS	RMS	RMS	RMS	RMS	RMS	RMS	RMS
			2019-01-01	2020-01-01	2019-01-01	2020-01-01	2020-01-01	2020-01-01	2019-01-01	2020-01-01	2020-01-01	2019-01-01	2019-01-01	2019-01-01	2019-01-01	2019-01-01	2019-01-01	2020-01-01	2020-01-01	2020-01-01	2020-01-01	2020-01-01	2020-01-01	2019-01-01	2019-01-01	2020-01-01	2020-01-01	2019-01-01	2019-01-01	2020-01-01	2020-01-01	2019-01-01	2019-01-01	2020-01-01	2020-01-01	2019-01-01	2020-01-01	2019-01-01	2020-01-01	2020-01-01	2020-01-01	2020-01-01	2020-01-01	2020-01-01	2020-01-01	2019-01-01	2019-01-01	2020-01-01	2020-01-01
			p01andp02_sediment	p01andp02_sediment	p01andp02_sediment	p01andp02_sediment	p01andp02_water	p01andp02_water	p01andp02_water	p01andp02_water	p01andp02_water
			RMS_free_sediment_p01andp02	RMS_free_sediment_p01andp02	RMS_free_sediment_p01andp02	RMS_free_sediment_p01andp02	RMS_free_water_p01andp02	RMS_free_water_p01andp02	RMS_free_water_p01andp02	RMS_free_water_p01andp02	RMS_free_water_p01andp02	RMS_free_sediment	RMS_free_sediment	RMS_free_sediment	RMS_free_water	RMS_free_water	RMS_free_water	RMS_sediment	RMS_sediment	RMS_sediment	RMS_sediment	RMS_sediment	RMS_sediment	RMS_sediment	RMS_sediment	RMS_sediment	RMS_sediment	RMS_sediment	RMS_sediment	RMS_sediment	RMS_sediment	RMS_sediment	RMS_sediment	RMS_sediment	RMS_sediment	RMS_sediment	RMS_sediment	RMS_sediment	RMS_sediment	RMS_water	RMS_water	RMS_water	RMS_water	RMS_water	RMS_water	RMS_water	RMS_water	RMS_water	RMS_water
Taxa	Domain	Phylum	p02	p02	p02	p02	p01	p01	p02	p02	p02	p03_C	p03_C	p03_D	p03_C	p03_D	p03_D	p0102	p0102	p03_C	p03_C	p03_D	p03_D	p04_C	p04_C	p04_C	p04_C	p04_D	p04_D	p04_D	p04_D	p05_C	p05_C	p05_C	p05_C	p05_D	p05_D	p05_D	p05_D	p0102	p0102	p03_C	p03_C	p03_D	p03_D	p04_C	p04_C	p04_C	p04_C
Bacteria;Proteobacteria	Bacteria	Proteobacteria	84001	5397	22849	12049	5775	16967	0	63361	46138	14848	59504	16214	0	70691	0	16455	5367	73776	28871	21758	8716	31023	79128	62855	26921	26071	95285	30106	29483	28	18855	57148	33814	62402	46888	25225	42920	92110	64267	66102	78054	73759	141056	17902	47696	96403	136512
Bacteria;Bacteroidota	Bacteria	Bacteroidota	16408	38045	20474	106469	265	3655	0	39138	40932	60296	18686	16672	0	31639	0	94235	104984	80485	64703	78401	33990	39461	120794	84141	64059	25312	20327	81053	71697	3	36016	58084	57630	28084	83586	46182	85614	33208	22956	29236	37677	34111	37413	11493	21567	51719	32580
Bacteria;Firmicutes	Bacteria	Firmicutes	40302	34800	25314	39742	596	4240	0	1087	1413	15206	58105	23954	0	1228	0	31579	11940	17132	10857	12116	8288	15218	40770	16514	14127	15062	15736	22019	13962	18	15873	9808	11913	13581	23322	13124	18936	848	183	1903	127	2000	1106	3553	6989	1039	798
Bacteria;Campilobacterota	Bacteria	Campilobacterota	2304	61	5068	611	12	612	0	2927	4541	2709	7269	5149	0	5130	0	206	152	9960	2706	4021	2434	2507	1685	7345	2556	4256	2894	1614	2762	0	3594	2755	2719	1118	6734	2782	10766	3107	1800	2905	2857	4511	1989	5079	11295	3804	3208
Bacteria;Fusobacteriota	Bacteria	Fusobacteriota	6945	28	11799	395	144	798	0	173	584	231	9792	9245	0	1272	0	602	203	1165	890	1485	358	2059	2447	984	644	13219	13540	749	734	0	5430	241	1171	1232	3704	1493	4679	19	28	96	116	77	262	1150	4142	205	85
Bacteria;Patescibacteria	Bacteria	Patescibacteria	262	67	965	169	0	48	0	412	894	794	78	504	0	517	0	90	103	312	913	260	251	1554	310	139	305	1915	219	41	346	0	1110	308	2315	796	881	8667	3262	348	248	918	916	705	841	410	1388	868	1632
Bacteria;Bdellovibrionota	Bacteria	Bdellovibrionota	37	0	91	0	0	49	0	585	897	38	176	102	0	86	0	7	9	253	80	19	40	372	339	41	46	304	119	0	68	0	116	423	114	364	41	374	590	42	37	919	982	664	3677	102	398	1490	6208
Bacteria;Verrucomicrobiota	Bacteria	Verrucomicrobiota	119	7	227	5	19	261	0	1355	690	161	136	117	0	218	0	9	15	503	167	29	76	883	618	191	152	474	143	2	163	0	226	592	358	444	83	1001	99	235	83	703	363	1090	560	505	843	3479	1568
Bacteria;Cyanobacteria	Bacteria	Cyanobacteria	91	0	10	0	34	121	0	114	467	10	203	7	0	406	0	0	0	17	13	92	0	9	105	0	0	6	72	0	3	0	0	106	233	1045	4	54	13	184	4	196	36	176	159	96	356	73	430
Bacteria;Spirochaetota	Bacteria	Spirochaetota	3	0	30	31	0	0	0	0	12	45	0	32	0	30	0	46	41	284	244	60	4	138	4	64	28	139	0	0	36	0	31	1355	2308	33	280	100	208	5	0	0	2	8	0	16	55	0	0
Bacteria;Myxococcota	Bacteria	Myxococcota	49	0	18	0	11	26	0	125	223	0	208	3	0	119	0	0	0	243	2	0	0	22	178	11	0	3	80	0	0	0	0	1088	32	109	27	12	0	27	38	131	7	188	294	143	585	73	104
Bacteria;Actinobacteriota	Bacteria	Actinobacteriota	9	7	0	15	82	282	0	168	360	117	6	4	0	33	0	87	11	46	13	208	50	82	60	21	7	2	6	6	11	0	8	57	4	14	5	162	33	163	135	178	27	321	419	0	89	220	105
Bacteria;Desulfobacterota	Bacteria	Desulfobacterota	57	0	34	17	0	0	0	4	10	24	39	3	0	19	0	20	5	249	40	29	19	96	72	54	17	18	45	0	21	0	34	890	178	123	352	66	183	11	5	0	0	0	7	17	23	0	0
Bacteria;Fibrobacterota	Bacteria	Fibrobacterota	9	0	39	0	0	0	0	3	26	0	0	0	0	36	0	2	0	197	3	15	0	0	0	3	0	14	0	0	0	0	2	279	499	12	16	33	11	0	0	0	0	0	0	28	127	0	0
Bacteria;Acidobacteriota	Bacteria	Acidobacteriota	3	0	0	0	0	0	0	4	53	3	8	0	0	17	0	7	0	0	2	0	2	0	15	0	0	6	11	0	0	0	0	158	14	70	7	7	9	11	9	5	2	10	24	9	12	0	0
Bacteria;Gemmatimonadota	Bacteria	Gemmatimonadota	18	0	4	0	0	21	0	0	15	0	0	0	0	15	0	0	0	10	0	0	0	12	12	0	0	5	8	0	0	0	0	155	7	66	4	9	14	3	0	3	0	19	11	0	14	0	3
Bacteria;Deinococcota	Bacteria	Deinococcota	4	0	0	0	7	0	0	7	14	0	0	6	0	0	0	0	0	0	0	0	0	9	0	0	0	0	0	0	0	0	0	0	0	2	0	0	0	0	3	16	7	38	72	0	24	6	37
Unassigned;__	Unassigned	Unassigned	0	53	2	11	8	0	0	2	38	0	5	4	1	0	1	10	0	3	0	42	0	2	12	4	0	0	2	3	0	0	0	4	0	2	2	3	7	0	5	9	0	0	47	0	0	22	105
Bacteria;Elusimicrobiota	Bacteria	Elusimicrobiota	0	0	0	0	0	0	0	0	2	0	0	0	0	4	0	0	0	0	0	0	0	0	0	0	0	0	0	0	0	0	0	48	135	0	0	4	10	0	0	0	0	0	4	0	13	0	0
Bacteria;Planctomycetota	Bacteria	Planctomycetota	3	0	3	0	0	0	0	0	3	0	0	0	0	0	0	0	0	0	0	0	0	2	21	0	0	0	0	0	0	0	0	15	0	20	0	0	0	2	0	4	0	4	3	0	26	0	4
Bacteria;Armatimonadota	Bacteria	Armatimonadota	0	0	0	0	0	0	0	0	9	0	0	0	0	0	0	0	0	0	0	0	0	0	0	0	0	0	2	0	0	0	0	26	23	0	4	0	6	9	0	13	3	14	4	0	4	0	0
Bacteria;__	Bacteria	__	7	0	25	0	0	0	0	0	2	8	0	2	0	0	0	0	0	0	2	0	0	7	0	0	0	13	0	0	0	0	0	0	3	0	0	6	0	0	0	0	0	4	3	0	4	0	0
Bacteria;LCP-89	Bacteria	LCP-89	8	0	4	0	0	0	0	0	0	0	17	0	0	0	0	0	0	0	0	0	0	4	0	0	0	0	3	0	0	0	0	13	7	9	0	0	0	0	0	0	0	0	0	0	0	0	0
Bacteria;Dependentiae	Bacteria	Dependentiae	8	0	0	0	0	0	0	0	0	0	0	0	0	0	0	0	0	0	0	0	0	3	29	0	0	0	0	0	0	0	0	0	0	0	0	0	0	0	0	0	0	0	0	0	3	0	4
Bacteria;Chloroflexi	Bacteria	Chloroflexi	0	0	0	0	7	0	0	0	0	0	0	0	0	0	0	0	0	2	0	0	0	0	0	0	0	0	0	0	2	0	0	0	0	0	0	0	0	0	0	0	0	0	4	0	2	0	0
Bacteria;WPS-2	Bacteria	WPS-2	0	0	0	0	0	0	0	0	0	0	5	0	0	0	0	0	0	0	0	0	0	6	7	0	0	0	0	0	0	0	0	0	0	4	0	3	0	0	0	0	0	2	0	0	0	0	0
Bacteria;Hydrogenedentes	Bacteria	Hydrogenedentes	7	0	0	0	0	0	0	0	0	0	0	0	0	0	0	0	0	0	0	0	0	0	0	0	0	0	0	0	0	0	0	0	0	11	0	0	3	0	0	0	0	0	2	0	0	0	0
Bacteria;Methylomirabilota	Bacteria	Methylomirabilota	0	0	0	0	0	0	0	0	0	0	0	0	0	0	0	0	0	0	0	0	0	0	0	0	0	0	0	0	0	0	0	0	0	0	0	0	0	0	0	0	0	0	0	0	0	0	0
Bacteria;Cloacimonadota	Bacteria	Cloacimonadota	0	0	0	0	0	0	0	0	0	0	0	0	0	0	0	0	0	2	0	0	0	0	0	0	0	0	0	0	0	0	0	14	4	0	0	0	0	0	0	0	0	0	0	0	0	0	0
Bacteria;GAL15	Bacteria	GAL15	0	0	0	0	0	17	0	0	0	0	0	0	0	0	0	0	0	0	0	0	0	0	0	0	0	0	0	0	0	0	0	0	0	0	0	0	0	0	0	0	0	0	0	0	3	0	0
Bacteria;Nitrospirota	Bacteria	Nitrospirota	0	0	0	0	0	0	0	0	0	0	0	0	0	0	0	0	0	0	0	0	0	0	0	0	0	0	0	0	0	0	0	0	0	0	0	0	0	0	0	0	0	0	0	0	0	0	0
Bacteria;Synergistota	Bacteria	Synergistota	0	0	0	0	0	0	0	0	5	0	0	0	0	0	0	0	0	0	0	0	0	0	0	0	0	0	0	0	0	0	0	6	3	0	0	0	0	0	0	0	0	0	0	0	0	0	0
Bacteria;SAR324 clade(Marine group B)	Bacteria	SAR324 clade(Marine group B)	0	0	0	0	0	0	0	0	0	0	0	0	0	0	0	0	0	0	0	0	0	2	0	0	0	0	0	0	0	0	0	2	0	7	0	0	0	0	0	0	0	0	0	0	0	0	0
Bacteria;Caldisericota	Bacteria	Caldisericota	0	0	0	0	0	0	0	0	0	0	0	0	0	0	0	0	0	0	0	0	0	0	0	0	0	0	0	0	0	0	0	0	2	0	0	0	0	0	0	0	0	0	0	0	0	0	0
Bacteria;Margulisbacteria	Bacteria	Margulisbacteria	0	0	0	0	0	0	0	0	0	0	0	0	0	0	0	0	0	0	0	0	0	0	0	0	0	0	0	0	0	0	0	2	0	0	0	0	0	0	0	0	0	0	0	0	0	0	0
Bacteria;WS4	Bacteria	WS4	0	0	0	0	0	0	0	0	0	0	0	0	0	0	0	0	0	0	0	0	0	0	0	0	0	0	0	0	0	0	0	0	5	0	0	0	0	0	0	0	0	0	0	0	0	0	0
Bacteria;Sumerlaeota	Bacteria	Sumerlaeota	0	0	0	0	0	0	0	0	0	0	0	0	0	0	0	0	0	3	0	0	0	0	0	0	0	0	0	0	0	0	0	0	0	0	0	0	0	0	0	0	0	0	0	0	0	0	0
Bacteria;Calditrichota	Bacteria	Calditrichota	0	0	0	0	0	0	0	0	0	0	0	0	0	0	0	0	0	0	0	0	0	0	0	0	0	0	0	0	0	0	0	2	0	0	0	0	0	0	0	0	0	0	0	0	0	0	0
Bacteria;NKB15	Bacteria	NKB15	0	0	0	0	0	0	0	0	0	0	0	0	0	0	0	0	0	0	0	0	0	0	0	0	0	0	0	0	0	0	0	0	0	0	0	0	0	0	0	0	0	0	0	0	0	0	0
[truncated: 13 more columns]

## Sheet: Family
						RMS_free	RMS_free	RMS_free	RMS_free	RMS_free	RMS_free	RMS_free	RMS_free	RMS_free	RMS_free	RMS_free	RMS_free	RMS_free	RMS_free	RMS_free	RMS	RMS	RMS	RMS	RMS	RMS	RMS	RMS	RMS	RMS	RMS	RMS	RMS	RMS	RMS	RMS	RMS	RMS	RMS	RMS	RMS	RMS	RMS	RMS	RMS	RMS	RMS	RMS	RMS
						sediment	sediment	sediment	sediment	water	water	water	water	water	sediment	sediment	sediment	water	water	water	sediment	sediment	sediment	sediment	water	water	water	water	water	water	water	water	sediment	sediment	sediment	sediment	sediment	sediment	sediment	sediment	sediment	sediment	sediment	sediment	sediment	sediment	sediment	sediment	sediment
						p02	p02	p02	p02	p01	p01	p02	p02	p02	p03_C	p03_C	p03_D	p03_C	p03_D	p03_D	p05_C	p05_D	p04_C	p04_D	p05_C	p05_C	p04_C	p04_C	p05_D	p05_D	p04_D	p04_D	p04_D	p05_D	p04_C	p05_C	p0102	p03_C	p03_D	p04_C	p04_D	p05_C	p05_D	p0102	p03_C	p03_D	p04_C	p04_D	p05_C
Taxa	Domain	Phylum	Class	Order	Family	RMS_free_sediment_p01andp02	RMS_free_sediment_p01andp02	RMS_free_sediment_p01andp02	RMS_free_sediment_p01andp02	RMS_free_water_p01andp02	RMS_free_water_p01andp02	RMS_free_water_p01andp02	RMS_free_water_p01andp02	RMS_free_water_p01andp02	RMS_free_sediment	RMS_free_sediment	RMS_free_sediment	RMS_free_water	RMS_free_water	RMS_free_water	RMS_sediment	RMS_sediment	RMS_sediment	RMS_sediment	RMS_water	RMS_water	RMS_water	RMS_water	RMS_water	RMS_water	RMS_water	RMS_water	RMS_sediment	RMS_sediment	RMS_sediment	RMS_sediment	RMS_sediment	RMS_sediment	RMS_sediment	RMS_sediment	RMS_sediment	RMS_sediment	RMS_sediment	RMS_sediment	RMS_sediment	RMS_sediment	RMS_sediment	RMS_sediment	RMS_sediment
Bacteria;Bacteroidota;Bacteroidia;Bacteroidales;Prevotellaceae	Bacteria	Bacteroidota	Bacteroidia	Bacteroidales	Prevotellaceae	3646	2401	102963	37843	228	39	0	81	69	49517	2357	6485	0	232	0	19729	22688	16262	3643	904	145	1665	483	1949	2205	535	578	1279	5433	92813	3	89368	41726	52434	62804	73932	9194	43444	98291	46114	16034	51890	57190	34331
Bacteria;Bacteroidota;Bacteroidia;Flavobacteriales;Flavobacteriaceae	Bacteria	Bacteroidota	Bacteroidia	Flavobacteriales	Flavobacteriaceae	2752	5822	506	46	2105	121	0	23966	34307	5693	6743	6271	0	26693	0	7180	12920	11616	8108	13178	3282	15867	8376	19904	9934	17694	31574	9632	10312	13927	0	859	13386	2469	6781	213	15684	7235	1267	6502	694	4610	5662	4940
Bacteria;Proteobacteria;Gammaproteobacteria;Burkholderiales;Comamonadaceae	Bacteria	Proteobacteria	Gammaproteobacteria	Burkholderiales	Comamonadaceae	5265	9726	2049	1066	7363	4603	0	11059	11716	4346	7322	4481	0	8001	0	6562	9966	10283	6290	6896	211	7990	1604	10260	5435	9438	8621	13509	17977	16137	0	1739	16935	3439	13122	912	20677	14761	1027	7789	1572	6841	7272	11625
Bacteria;Proteobacteria;Gammaproteobacteria;Burkholderiales;Chitinibacteraceae	Bacteria	Proteobacteria	Gammaproteobacteria	Burkholderiales	Chitinibacteraceae	7800	40958	2540	904	2741	250	0	9048	3480	3885	12954	4436	0	20474	0	4434	3154	5697	5507	11370	1013	8541	3502	8523	5244	9003	18033	31743	7371	13604	28	2654	9438	4414	17365	3668	862	7076	918	6378	706	6724	7388	3473
Bacteria;Proteobacteria;Gammaproteobacteria;Burkholderiales;Oxalobacteraceae	Bacteria	Proteobacteria	Gammaproteobacteria	Burkholderiales	Oxalobacteraceae	1365	4809	485	124	1009	79	0	10057	9222	2261	4944	1495	0	7968	0	2235	3553	3054	1397	6354	554	5897	2179	7104	2507	4377	7713	7377	7564	5466	0	660	9428	2544	8161	878	6685	4182	826	5995	949	3732	4227	7044
Bacteria;Proteobacteria;Gammaproteobacteria;Pseudomonadales;Pseudomonadaceae	Bacteria	Proteobacteria	Gammaproteobacteria	Pseudomonadales	Pseudomonadaceae	1135	2107	944	438	2831	551	0	8070	7955	2143	5210	1647	0	7470	0	1763	3736	4083	1514	3938	844	5654	2881	4003	2533	4318	5764	4036	6807	7766	0	567	15683	5694	9121	17550	7213	5206	616	4161	1173	2709	3102	4654
Bacteria;Proteobacteria;Gammaproteobacteria;Pseudomonadales;Moraxellaceae	Bacteria	Proteobacteria	Gammaproteobacteria	Pseudomonadales	Moraxellaceae	147	2458	316	34	570	9	0	7111	4602	39	2951	193	0	11009	0	71	152	132	90	8599	2052	8820	3946	9178	5435	10075	15839	4759	9481	14177	0	2184	7249	999	1977	565	4732	1848	54	98	527	416	461	231
Bacteria;Firmicutes;Clostridia;Clostridiales;Clostridiaceae	Bacteria	Firmicutes	Clostridia	Clostridiales	Clostridiaceae	21201	32639	6391	1129	3561	456	0	233	342	1953	31240	18697	0	573	0	9690	2740	7469	11667	3946	714	4959	2118	1631	1427	1303	1243	11091	3461	11776	18	3555	2725	3072	1816	2888	1787	9073	2101	1698	3395	3330	3213	2820
Bacteria;Proteobacteria;Gammaproteobacteria;Aeromonadales;Aeromonadaceae	Bacteria	Proteobacteria	Gammaproteobacteria	Aeromonadales	Aeromonadaceae	1849	10535	259	50	897	101	0	6137	2874	214	19616	1303	0	8619	0	1134	1173	1137	863	3335	442	5514	2458	2379	2301	4013	5105	10530	2379	3544	0	185	2729	1687	3034	839	912	1588	84	1032	2152	1563	1703	1302
Bacteria;Campilobacterota;Campylobacteria;Campylobacterales;Arcobacteraceae	Bacteria	Campilobacterota	Campylobacteria	Campylobacterales	Arcobacteraceae	4417	1854	550	33	463	12	0	2927	4512	1930	7117	4299	0	5130	0	2666	2249	2223	3960	8214	2852	11195	5066	7286	5495	6490	7003	2804	1102	1668	0	193	9758	3319	7127	1371	2675	6221	135	2372	2035	2138	2359	2476
Bacteria;Bacteroidota;Bacteroidia;Bacteroidales;Bacteroidaceae	Bacteria	Bacteroidota	Bacteroidia	Bacteroidales	Bacteroidaceae	8900	1315	1930	102	496	37	0	37	40	3028	2281	1472	0	120	0	6045	3541	5093	6190	91	33	178	57	175	122	48	52	1078	2262	8085	0	2455	12522	18536	10655	6501	5523	20175	3128	5128	15536	5731	6679	6072
Bacteria;Proteobacteria;Gammaproteobacteria;Burkholderiales;Aquaspirillaceae	Bacteria	Proteobacteria	Gammaproteobacteria	Burkholderiales	Aquaspirillaceae	406	5143	626	433	135	28	0	7165	2585	340	2552	567	0	3757	0	164	254	1177	301	1359	239	1606	558	2714	1273	2069	2413	7720	3377	8272	0	410	2249	426	2111	830	1511	1011	214	579	104	318	310	1091
Bacteria;Firmicutes;Negativicutes;Veillonellales-Selenomonadales;__	Bacteria	Firmicutes	Negativicutes	Veillonellales-Selenomonadales	Veillonellales-Selenomonadales	380	804	24125	6666	198	0	0	0	0	3489	417	211	0	7	0	1355	1290	1687	203	113	0	124	36	193	159	7	29	416	1809	14156	0	12251	4533	2888	6812	12189	1100	5129	3552	2344	918	3034	2726	1322
Bacteria;Bacteroidota;Bacteroidia;Bacteroidales;Paludibacteraceae	Bacteria	Bacteroidota	Bacteroidia	Bacteroidales	Paludibacteraceae	4454	6019	618	0	524	36	0	604	1035	695	5823	1329	0	1034	0	1648	3270	2682	4724	368	300	1063	957	587	549	589	1000	6564	5070	2611	0	177	7299	3557	2688	257	8344	7650	377	4131	1396	1047	1319	4748
Bacteria;Bacteroidota;Bacteroidia;Cytophagales;Spirosomaceae	Bacteria	Bacteroidota	Bacteroidia	Cytophagales	Spirosomaceae	53	64	19	0	37	0	0	13088	3088	31	179	9	0	1886	0	65	165	100	89	616	328	1248	1161	1223	1980	2487	6243	165	493	234	0	0	355	27	175	0	697	461	4	94	29	52	51	284
Bacteria;Fusobacteriota;Fusobacteriia;Fusobacteriales;Leptotrichiaceae	Bacteria	Fusobacteriota	Fusobacteriia	Fusobacteriales	Leptotrichiaceae	10076	5177	259	6	445	67	0	169	581	223	9782	9235	0	1215	0	5035	1407	1798	6373	2768	327	4079	1120	3149	1950	2279	1410	4360	1139	1921	0	215	1071	1296	801	174	174	3080	174	874	351	503	582	1076
Bacteria;Firmicutes;Bacilli;Lactobacillales;Streptococcaceae	Bacteria	Firmicutes	Bacilli	Lactobacillales	Streptococcaceae	108	1369	1208	556	197	0	0	596	769	35	23443	2917	0	278	0	110	15	220	37	581	121	1154	1007	575	554	459	636	892	1577	2936	0	1663	1128	622	309	277	1493	428	426	60	33	93	120	43
Bacteria;Proteobacteria;Gammaproteobacteria;Burkholderiales;Rhodocyclaceae	Bacteria	Proteobacteria	Gammaproteobacteria	Burkholderiales	Rhodocyclaceae	333	1799	265	162	360	19	0	54	572	738	1664	407	0	557	0	498	1306	1019	447	222	10	622	160	205	140	325	298	2275	4144	3413	0	389	6229	559	1194	402	9768	1844	173	1468	729	750	781	2077
Bacteria;Firmicutes;Negativicutes;Acidaminococcales;Acidaminococcaceae	Bacteria	Firmicutes	Negativicutes	Acidaminococcales	Acidaminococcaceae	184	1007	2169	753	0	11	0	7	15	2994	208	296	0	33	0	1436	2907	363	688	38	0	100	45	92	133	36	52	686	2304	3000	0	5538	2210	1710	2824	3487	938	2807	2485	1519	1546	2815	2688	836
Bacteria;Firmicutes;Clostridia;Lachnospirales;Lachnospiraceae	Bacteria	Firmicutes	Clostridia	Lachnospirales	Lachnospiraceae	1077	1167	128	39	16	0	0	10	18	5186	92	412	0	154	0	1234	3948	3610	800	281	33	246	87	411	324	120	95	892	2063	3978	0	1607	2721	861	1200	464	1299	1897	1052	2983	642	1090	1123	2692
Bacteria;Proteobacteria;Gammaproteobacteria;Enterobacterales;Hafniaceae	Bacteria	Proteobacteria	Gammaproteobacteria	Enterobacterales	Hafniaceae	410	976	3721	1653	12	0	0	20	32	105	48	23	0	35	0	129	171	189	415	91	38	34	11	58	31	33	36	894	212	391	0	2512	807	479	3634	3693	139	6310	404	314	179	2260	2500	688
Bacteria;Proteobacteria;Alphaproteobacteria;Rhodobacterales;Rhodobacteraceae	Bacteria	Proteobacteria	Alphaproteobacteria	Rhodobacterales	Rhodobacteraceae	23	87	16	14	208	17	0	2459	1102	18	143	29	0	311	0	45	54	206	25	301	36	781	97	296	323	407	545	146	637	1457	0	208	240	37	41	15	727	42	0	7	0	33	20	64
Bacteria;Firmicutes;Bacilli;Lactobacillales;Lactobacillaceae	Bacteria	Firmicutes	Bacilli	Lactobacillales	Lactobacillaceae	14	37	4518	25099	0	0	0	15	20	6	347	332	0	0	0	0	0	8	62	8	0	14	24	7	6	24	9	204	4	41	0	1065	120	370	204	213	171	526	91	13	25	334	407	42
Bacteria;Proteobacteria;Gammaproteobacteria;Alteromonadales;Shewanellaceae	Bacteria	Proteobacteria	Gammaproteobacteria	Alteromonadales	Shewanellaceae	3028	3771	92	42	91	11	0	56	18	214	445	307	0	672	0	743	589	2714	2903	304	22	407	105	237	240	378	455	5386	303	1137	0	288	736	596	1129	71	61	458	216	237	72	378	443	373
Bacteria;Bacteroidota;Bacteroidia;Sphingobacteriales;Sphingobacteriaceae	Bacteria	Bacteroidota	Bacteroidia	Sphingobacteriales	Sphingobacteriaceae	237	233	48	13	40	27	0	264	616	425	267	676	0	169	0	837	896	1713	698	157	48	213	125	414	197	240	413	412	1224	702	0	24	834	296	223	8	1967	679	180	678	115	402	423	580
Bacteria;Firmicutes;Negativicutes;Veillonellales-Selenomonadales;Sporomusaceae	Bacteria	Firmicutes	Negativicutes	Veillonellales-Selenomonadales	Sporomusaceae	600	2187	110	57	208	66	0	0	23	229	1501	865	0	33	0	760	484	426	447	107	0	88	61	88	48	23	43	875	890	1499	0	93	1404	1118	2184	1139	323	1161	135	666	1024	2547	2750	560
Bacteria;Bdellovibrionota;Bdellovibrionia;Bacteriovoracales;Bacteriovoracaceae	Bacteria	Bdellovibrionota	Bdellovibrionia	Bacteriovoracales	Bacteriovoracaceae	86	33	0	0	40	0	0	537	793	15	140	64	0	27	0	99	281	219	259	574	13	258	82	2025	235	396	112	96	280	277	0	7	184	19	34	0	292	35	9	75	35	44	66	107
Bacteria;Fusobacteriota;Fusobacteriia;Fusobacteriales;Fusobacteriaceae	Bacteria	Fusobacteriota	Fusobacteriia	Fusobacteriales	Fusobacteriaceae	1723	1768	136	22	353	77	0	4	3	8	10	10	0	57	0	395	86	261	6846	113	17	63	30	44	94	61	133	9180	93	526	0	387	94	189	183	575	67	624	29	16	7	141	152	95
Bacteria;Bacteroidota;Bacteroidia;Flavobacteriales;Weeksellaceae	Bacteria	Bacteroidota	Bacteroidia	Flavobacteriales	Weeksellaceae	3	66	41	22	32	0	0	104	50	12	111	45	0	164	0	0	5	9	0	50	18	84	72	178	98	98	137	193	1045	1262	0	152	820	133	114	29	7956	301	84	53	9	37	57	22
Bacteria;Patescibacteria;Saccharimonadia;Saccharimonadales;uncultured bacterium	Bacteria	Patescibacteria	Saccharimonadia	Saccharimonadales	uncultured bacterium	218	43	142	67	0	0	0	2	59	764	25	222	0	52	0	755	2703	1204	350	391	12	205	18	1599	134	260	4	60	315	310	0	84	238	226	119	41	131	628	103	432	223	232	251	800
Bacteria;Verrucomicrobiota;Verrucomicrobiae;Verrucomicrobiales;Rubritaleaceae	Bacteria	Verrucomicrobiota	Verrucomicrobiae	Verrucomicrobiales	Rubritaleaceae	41	67	0	7	76	0	0	1209	400	17	88	28	0	99	0	26	39	65	23	265	115	647	391	205	137	228	663	114	306	602	0	4	292	0	56	2	307	27	8	17	21	50	38	12
Bacteria;Patescibacteria;Gracilibacteria;__;__	Bacteria	Patescibacteria	Gracilibacteria	__	__	339	58	0	0	0	0	0	212	404	0	23	56	0	210	0	19	1274	52	527	410	37	633	213	915	662	684	627	65	236	0	0	0	3	0	6	0	97	15	0	2	0	0	0	167
Bacteria;Proteobacteria;Gammaproteobacteria;Enterobacterales;Enterobacteriaceae	Bacteria	Proteobacteria	Gammaproteobacteria	Enterobacterales	Enterobacteriaceae	23	236	544	275	26	0	0	41	33	20	42	0	0	29	0	26	23	42	0	62	0	28	0	86	10	27	48	234	76	123	0	4386	602	138	790	220	113	774	727	155	117	373	360	276
Bacteria;Proteobacteria;Gammaproteobacteria;Vibrionales;Vibrionaceae	Bacteria	Proteobacteria	Gammaproteobacteria	Vibrionales	Vibrionaceae	580	234	18	0	0	0	0	0	0	4	20	15	0	46	0	461	166	10	5528	61	11	22	20	25	18	11	54	4873	66	39	0	0	22	33	125	45	4	329	0	38	0	16	31	62
Bacteria;Proteobacteria;Gammaproteobacteria;Burkholderiales;Chromobacteriaceae	Bacteria	Proteobacteria	Gammaproteobacteria	Burkholderiales	Chromobacteriaceae	156	508	51	95	0	0	0	47	12	124	616	356	0	834	0	95	93	105	87	275	17	393	109	407	209	361	387	917	173	939	0	28	359	199	709	100	33	138	16	225	273	198	270	158
Bacteria;Proteobacteria;Alphaproteobacteria;Sphingomonadales;Sphingomonadaceae	Bacteria	Proteobacteria	Alphaproteobacteria	Sphingomonadales	Sphingomonadaceae	19	77	7	10	231	24	0	636	321	71	155	67	0	165	0	106	153	269	42	68	34	364	100	110	142	202	292	120	489	650	0	32	241	10	6	22	916	110	24	78	41	45	29	123
Bacteria;Firmicutes;Bacilli;Mycoplasmatales;Mycoplasmataceae	Bacteria	Firmicutes	Bacilli	Mycoplasmatales	Mycoplasmataceae	1484	504	57	6	0	20	0	0	6	402	8	13	0	13	0	918	286	612	798	38	0	77	10	154	33	40	10	193	34	35	0	229	391	300	263	43	46	578	717	284	228	189	224	328
Bacteria;Campilobacterota;Campylobacteria;Campylobacterales;Sulfurospirillaceae	Bacteria	Campilobacterota	Campylobacteria	Campylobacterales	Sulfurospirillaceae	651	440	57	28	149	0	0	0	29	776	152	850	0	0	0	921	528	272	291	48	13	92	13	30	16	22	15	90	16	17	0	13	202	702	218	243	80	401	17	332	399	418	403	237
Bacteria;Firmicutes;Negativicutes;Veillonellales-Selenomonadales;Selenomonadaceae	Bacteria	Firmicutes	Negativicutes	Veillonellales-Selenomonadales	Selenomonadaceae	34	259	575	290	0	0	0	8	0	99	145	70	0	0	0	116	84	119	37	0	0	12	0	2	0	0	0	61	181	1495	0	1923	215	425	376	653	56	249	541	48	185	171	171	71
Bacteria;Bacteroidota;Bacteroidia;Flavobacteriales;Crocinitomicaceae	Bacteria	Bacteroidota	Bacteroidia	Flavobacteriales	Crocinitomicaceae	3	14	2	0	64	0	0	151	202	0	86	4	0	108	0	0	0	0	0	15	0	46	16	68	13	20	110	22	54	145	0	0	126	2	9	0	390	36	0	7	0	0	0	0
Bacteria;Proteobacteria;Gammaproteobacteria;Enterobacterales;Yersiniaceae	Bacteria	Proteobacteria	Gammaproteobacteria	Enterobacterales	Yersiniaceae	54	129	89	29	160	41	0	0	0	105	472	647	0	39	0	90	119	60	262	79	0	39	0	29	44	38	35	474	147	430	0	73	48	259	172	241	17	498	26	18	44	390	373	60
Bacteria;Bacteroidota;Bacteroidia;Chitinophagales;Chitinophagaceae	Bacteria	Bacteroidota	Bacteroidia	Chitinophagales	Chitinophagaceae	44	57	14	0	0	0	0	94	130	175	113	30	0	192	0	113	213	423	96	13	0	57	16	36	22	36	107	99	568	472	0	3	244	3	63	0	1105	135	55	163	20	81	79	280
Bacteria;Patescibacteria;ABY1;Candidatus Falkowbacteria;__	Bacteria	Patescibacteria	ABY1	Candidatus Falkowbacteria	__	105	36	18	0	0	0	0	0	0	24	16	184	0	0	0	280	2387	151	344	60	0	43	8	411	54	65	13	24	123	0	0	0	39	8	10	0	18	180	0	413	20	73	88	838
Bacteria;Proteobacteria;Gammaproteobacteria;Cellvibrionales;Cellvibrionaceae	Bacteria	Proteobacteria	Gammaproteobacteria	Cellvibrionales	Cellvibrionaceae	0	17	0	0	28	0	0	260	526	35	15	7	0	86	0	13	72	70	45	64	5	91	36	112	54	121	149	15	37	18	0	0	117	6	42	0	73	55	0	62	0	23	26	86
Bacteria;Verrucomicrobiota;Verrucomicrobiae;uncultured;__	Bacteria	Verrucomicrobiota	Verrucomicrobiae	uncultured	__	165	28	5	0	25	19	0	97	153	118	16	69	0	70	0	169	908	718	409	70	14	122	89	80	72	152	276	10	15	0	0	5	186	11	121	0	154	56	7	116	51	96	109	177
Bacteria;Firmicutes;Bacilli;Lactobacillales;Carnobacteriaceae	Bacteria	Firmicutes	Bacilli	Lactobacillales	Carnobacteriaceae	31	45	60	126	0	17	0	198	136	45	288	22	0	51	0	33	9	104	21	65	18	76	80	146	111	74	120	88	85	341	0	226	139	146	16	205	206	137	179	8	29	137	121	0
Bacteria;Bacteroidota;Bacteroidia;Chitinophagales;Saprospiraceae	Bacteria	Bacteroidota	Bacteroidia	Chitinophagales	Saprospiraceae	0	35	0	0	12	0	0	400	491	0	76	0	0	307	0	0	0	6	0	48	24	189	88	47	125	221	352	44	197	119	0	2	49	0	0	0	401	16	0	0	0	0	0	0
Bacteria;Bacteroidota;Bacteroidia;Bacteroidales;Dysgonomonadaceae	Bacteria	Bacteroidota	Bacteroidia	Bacteroidales	Dysgonomonadaceae	0	6	25	0	0	0	0	0	5	33	8	0	0	0	0	21	521	105	83	15	0	10	0	42	14	15	8	5	93	16	0	20	594	138	45	0	628	531	0	485	6	25	23	2308
Bacteria;Bacteroidota;Bacteroidia;Bacteroidales;__	Bacteria	Bacteroidota	Bacteroidia	Bacteroidales	__	11	6	24	3	0	0	0	0	24	26	4	17	0	3	0	24	316	108	72	87	2	90	17	215	186	177	17	6	15	19	0	537	335	60	91	2	328	321	538	260	35	16	18	847
Bacteria;Spirochaetota;Spirochaetia;Spirochaetales;Spirochaetaceae	Bacteria	Spirochaetota	Spirochaetia	Spirochaetales	Spirochaetaceae	30	3	31	0	0	0	0	0	7	38	0	32	0	28	0	31	100	127	139	16	0	46	13	73	0	24	26	0	25	4	0	46	282	49	58	0	1343	280	38	244	4	28	27	2303
Bacteria;Bacteroidota;Bacteroidia;Sphingobacteriales;NS11-12 marine group	Bacteria	Bacteroidota	Bacteroidia	Sphingobacteriales	NS11-12 marine group	167	15	17	0	0	0	0	71	186	176	26	112	0	83	0	173	351	642	415	41	0	64	18	56	65	68	50	12	19	0	0	0	50	49	34	0	78	147	32	154	27	16	24	202
Bacteria;Firmicutes;Bacilli;Erysipelotrichales;Erysipelotrichaceae	Bacteria	Firmicutes	Bacilli	Erysipelotrichales	Erysipelotrichaceae	12	22	18	0	0	0	0	4	8	196	22	16	0	9	0	27	100	178	59	11	0	7	11	9	18	11	25	49	343	94	0	538	509	40	168	15	421	144	107	663	48	177	201	229
Bacteria;Proteobacteria;Gammaproteobacteria;Xanthomonadales;Xanthomonadaceae	Bacteria	Proteobacteria	Gammaproteobacteria	Xanthomonadales	Xanthomonadaceae	0	24	5	0	90	9	0	69	110	7	101	40	0	98	0	0	5	11	0	22	0	83	39	8	16	57	107	87	486	580	0	79	246	5	7	4	1517	25	0	13	0	0	9	7
Bacteria;Proteobacteria;Gammaproteobacteria;Burkholderiales;__	Bacteria	Proteobacteria	Gammaproteobacteria	Burkholderiales	__	7	29	0	0	16	0	0	528	179	0	0	0	0	27	0	0	10	3	4	56	0	20	2	14	6	33	28	0	2	9	0	0	0	71	0	0	0	33	0	8	4	0	0	24
Bacteria;Bacteroidota;Bacteroidia;Bacteroidales;uncultured	Bacteria	Bacteroidota	Bacteroidia	Bacteroidales	uncultured	0	0	96	12	0	0	0	0	0	281	0	0	0	4	0	22	229	13	10	7	0	5	0	7	0	5	4	8	31	124	0	583	320	142	70	57	191	206	895	288	10	46	49	471
Bacteria;Bacteroidota;Bacteroidia;Sphingobacteriales;env.OPS 17	Bacteria	Bacteroidota	Bacteroidia	Sphingobacteriales	env.OPS 17	0	4	0	0	38	0	0	124	245	5	79	21	0	154	0	0	20	111	27	10	7	18	8	58	40	59	156	12	102	15	0	7	290	21	19	0	619	46	0	113	0	0	2	113
Bacteria;Patescibacteria;Parcubacteria;__;__	Bacteria	Patescibacteria	Parcubacteria	__	__	107	2	0	0	0	0	0	0	0	0	0	24	0	8	0	42	1929	60	469	95	0	54	0	729	39	59	20	0	5	0	0	0	4	0	0	0	8	26	0	24	8	0	2	127
Bacteria;Bacteroidota;Bacteroidia;Bacteroidales;Prolixibacteraceae	Bacteria	Bacteroidota	Bacteroidia	Bacteroidales	Prolixibacteraceae	23	57	9	0	68	0	0	7	23	4	128	51	0	31	0	8	66	34	103	22	0	31	0	20	12	31	62	125	295	34	0	4	338	9	64	0	1329	144	3	36	17	7	13	133
Bacteria;Firmicutes;Clostridia;Oscillospirales;Ruminococcaceae	Bacteria	Firmicutes	Clostridia	Oscillospirales	Ruminococcaceae	0	0	14	0	0	0	0	0	0	333	0	0	0	0	0	6	42	5	3	6	0	3	0	5	8	2	8	3	35	480	0	1186	263	99	68	19	148	142	317	65	0	0	7	190
Bacteria;Bacteroidota;Bacteroidia;Bacteroidales;Rikenellaceae	Bacteria	Bacteroidota	Bacteroidia	Bacteroidales	Rikenellaceae	0	4	50	0	0	0	0	0	3	16	13	0	0	0	0	14	200	29	2	0	0	22	0	4	14	37	8	4	57	5	0	5	187	45	17	5	718	474	44	97	0	11	26	1095
Bacteria;Patescibacteria;Gracilibacteria;Absconditabacteriales (SR1);__	Bacteria	Patescibacteria	Gracilibacteria	Absconditabacteriales (SR1)	__	40	13	0	0	0	0	0	79	86	0	14	8	0	55	0	3	130	11	77	148	19	129	48	550	269	277	197	22	52	0	0	0	10	8	0	0	16	16	0	0	0	0	0	58
Bacteria;Bacteroidota;Bacteroidia;Bacteroidales;Tannerellaceae	Bacteria	Bacteroidota	Bacteroidia	Bacteroidales	Tannerellaceae	9	0	24	4	0	0	0	5	0	145	13	7	0	0	0	71	102	91	872	7	0	5	0	0	0	2	2	225	58	49	0	17	167	150	67	41	287	196	75	116	29	55	49	147
Bacteria;Bdellovibrionota;Bdellovibrionia;Bdellovibrionales;Bdellovibrionaceae	Bacteria	Bdellovibrionota	Bdellovibrionia	Bdellovibrionales	Bdellovibrionaceae	5	4	0	0	0	0	0	43	91	23	28	38	0	37	0	17	83	136	45	284	9	107	20	862	82	170	71	23	84	49	0	0	69	0	7	0	131	6	0	5	5	2	0	3
Bacteria;Firmicutes;Negativicutes;Veillonellales-Selenomonadales;uncultured	Bacteria	Firmicutes	Negativicutes	Veillonellales-Selenomonadales	uncultured	3	46	27	5	0	0	0	0	0	23	0	8	0	0	0	48	83	73	9	3	0	0	7	0	5	0	0	25	169	215	0	177	150	89	145	133	317	190	39	44	52	89	60	215
Bacteria;Cyanobacteria;Cyanobacteriia;Chloroplast;__	Bacteria	Cyanobacteria	Cyanobacteriia	Chloroplast	__	0	11	0	0	98	34	0	65	210	0	191	5	0	145	0	0	0	0	0	15	0	208	23	78	80	97	30	19	29	7	0	0	0	0	0	0	0	0	0	0	0	0	0	0
Bacteria;Bacteroidota;Bacteroidia;Cytophagales;Microscillaceae	Bacteria	Bacteroidota	Bacteroidia	Cytophagales	Microscillaceae	7	10	0	0	0	0	0	13	50	0	36	0	0	89	0	0	0	0	0	101	0	265	17	565	352	381	47	0	10	13	0	0	31	36	2	0	79	18	0	0	0	0	0	21
Bacteria;Bacteroidota;Bacteroidia;Bacteroidales;Bacteroidetes BD2-2	Bacteria	Bacteroidota	Bacteroidia	Bacteroidales	Bacteroidetes BD2-2	53	126	44	0	0	0	0	4	41	0	33	10	0	61	0	0	129	57	54	15	0	24	14	29	30	38	25	173	229	0	0	0	40	142	0	4	171	592	0	6	0	3	0	83
Bacteria;Patescibacteria;Gracilibacteria;uncultured bacterium;__	Bacteria	Patescibacteria	Gracilibacteria	uncultured bacterium	__	44	32	0	0	0	0	0	35	208	0	0	2	0	18	0	0	73	0	23	87	8	115	24	159	102	110	98	5	46	0	0	0	0	0	0	0	4	5	0	0	0	0	0	26
Bacteria;Bacteroidota;Bacteroidia;Bacteroidales;Williamwhitmaniaceae	Bacteria	Bacteroidota	Bacteroidia	Bacteroidales	Williamwhitmaniaceae	28	41	24	0	0	0	0	0	55	14	93	19	0	11	0	9	158	45	24	10	0	17	4	29	0	17	17	99	145	26	0	2	124	116	50	0	529	354	7	21	22	11	11	96
Bacteria;Bacteroidota;Bacteroidia;Sphingobacteriales;Lentimicrobiaceae	Bacteria	Bacteroidota	Bacteroidia	Sphingobacteriales	Lentimicrobiaceae	62	24	6	0	0	0	0	0	0	12	38	23	0	31	0	27	103	158	65	0	0	0	8	5	0	17	23	8	95	13	0	4	73	5	8	0	879	71	0	56	4	0	6	356
Bacteria;Actinobacteriota;Actinobacteria;Micrococcales;Intrasporangiaceae	Bacteria	Actinobacteriota	Actinobacteria	Micrococcales	Intrasporangiaceae	0	5	0	0	0	0	0	132	275	0	0	0	0	0	0	0	0	0	0	22	0	39	0	25	14	37	10	6	6	4	0	12	4	0	0	0	22	0	0	0	0	0	0	0
Bacteria;Myxococcota;Polyangia;Polyangiales;Polyangiaceae	Bacteria	Myxococcota	Polyangia	Polyangiales	Polyangiaceae	4	13	0	0	0	0	0	67	88	0	35	0	0	47	0	0	6	5	0	0	20	506	81	13	109	11	53	20	17	72	0	0	67	0	0	0	410	9	0	0	0	0	0	11
Bacteria;Firmicutes;Negativicutes;Veillonellales-Selenomonadales;Veillonellaceae	Bacteria	Firmicutes	Negativicutes	Veillonellales-Selenomonadales	Veillonellaceae	0	7	241	27	0	0	0	0	0	3	0	0	0	0	0	7	11	0	4	0	0	6	5	9	4	0	3	6	24	165	0	1102	20	55	12	122	23	34	54	5	20	9	9	29
Bacteria;Bacteroidota;Bacteroidia;Cytophagales;Hymenobacteraceae	Bacteria	Bacteroidota	Bacteroidia	Cytophagales	Hymenobacteraceae	0	5	0	0	0	5	0	9	54	0	3	0	0	15	0	0	0	0	0	108	0	158	7	346	152	205	3	0	0	6	0	0	0	0	0	0	44	0	0	0	0	0	0	0
Bacteria;Patescibacteria;Gracilibacteria;JGI 0000069-P22;uncultured bacterium	Bacteria	Patescibacteria	Gracilibacteria	JGI 0000069-P22	uncultured bacterium	48	75	9	0	0	0	0	75	111	0	0	0	0	121	0	2	19	0	27	86	5	121	75	154	115	93	151	36	12	0	0	0	0	0	0	0	0	0	0	0	0	0	0	7
Bacteria;Myxococcota;Polyangia;Haliangiales;Haliangiaceae	Bacteria	Myxococcota	Polyangia	Haliangiales	Haliangiaceae	10	26	0	0	23	11	0	35	91	0	139	0	0	15	0	0	0	2	3	43	0	66	49	26	23	41	81	51	71	30	0	0	151	0	11	0	419	11	0	0	0	0	0	17
Bacteria;Cyanobacteria;Cyanobacteriia;Chloroplast;uncultured bacterium	Bacteria	Cyanobacteria	Cyanobacteriia	Chloroplast	uncultured bacterium	0	0	0	0	0	0	0	37	159	0	0	0	0	233	0	0	0	0	0	59	29	94	65	93	115	239	110	0	26	22	0	0	0	61	0	0	35	0	0	0	0	0	0	0
Bacteria;Firmicutes;Clostridia;Peptostreptococcales-Tissierellales;Anaerovoracaceae	Bacteria	Firmicutes	Clostridia	Peptostreptococcales-Tissierellales	Anaerovoracaceae	30	12	5	0	0	0	0	2	0	26	0	17	0	10	0	24	271	96	20	8	0	0	0	12	0	11	0	0	126	64	0	53	56	35	0	83	120	161	24	55	21	0	4	215
Bacteria;Fibrobacterota;Fibrobacteria;Fibrobacterales;Fibrobacteraceae	Bacteria	Fibrobacterota	Fibrobacteria	Fibrobacterales	Fibrobacteraceae	39	9	0	0	0	0	0	3	26	0	0	0	0	36	0	2	33	0	14	40	0	127	28	68	74	120	28	0	12	0	0	2	193	15	3	0	276	16	0	3	0	0	0	492
Bacteria;Proteobacteria;Gammaproteobacteria;Thiotrichales;Thiotrichaceae	Bacteria	Proteobacteria	Gammaproteobacteria	Thiotrichales	Thiotrichaceae	0	0	0	0	0	0	0	35	53	0	0	0	0	7	0	0	0	0	0	36	0	33	13	39	26	45	57	0	8	0	0	0	8	0	0	0	36	0	0	0	0	0	0	0
Bacteria;Bacteroidota;Bacteroidia;Bacteroidales;Marinilabiliaceae	Bacteria	Bacteroidota	Bacteroidia	Bacteroidales	Marinilabiliaceae	10	15	7	0	0	0	0	0	22	0	37	6	0	17	0	3	16	11	0	0	0	28	6	18	10	22	27	41	42	31	0	3	382	7	135	0	281	107	0	131	0	14	5	97
Bacteria;Patescibacteria;Parcubacteria;Candidatus Nomurabacteria;__	Bacteria	Patescibacteria	Parcubacteria	Candidatus Nomurabacteria	__	54	0	0	0	6	0	0	0	0	6	0	8	0	0	0	9	115	52	94	58	0	20	6	792	29	77	5	0	5	0	0	0	6	0	0	0	12	0	0	22	0	0	0	149
Bacteria;Proteobacteria;Alphaproteobacteria;Rickettsiales;Candidatus Hepatincola	Bacteria	Proteobacteria	Alphaproteobacteria	Rickettsiales	Candidatus Hepatincola	0	0	0	0	0	0	0	0	0	14	3	10	0	0	0	9	39	61	36	208	12	176	23	469	86	110	15	4	0	0	0	0	22	0	4	0	20	19	0	22	7	5	0	41
Bacteria;Cyanobacteria;Cyanobacteriia;Cyanobacteriales;Phormidiaceae	Bacteria	Cyanobacteria	Cyanobacteriia	Cyanobacteriales	Phormidiaceae	4	72	0	0	0	0	0	9	65	0	9	0	0	4	0	0	0	0	0	23	0	39	8	29	29	26	87	49	911	14	0	0	0	0	0	0	22	2	0	0	0	0	0	0
Bacteria;Proteobacteria;Gammaproteobacteria;Alteromonadales;Alteromonadaceae	Bacteria	Proteobacteria	Gammaproteobacteria	Alteromonadales	Alteromonadaceae	0	0	0	0	0	0	0	164	125	0	9	0	0	94	0	0	0	0	0	15	0	31	11	20	19	39	22	0	7	0	0	0	13	0	8	0	12	0	0	0	0	0	0	0
Bacteria;Proteobacteria;Alphaproteobacteria;Paracaedibacterales;Paracaedibacteraceae	Bacteria	Proteobacteria	Alphaproteobacteria	Paracaedibacterales	Paracaedibacteraceae	50	26	2	0	0	0	0	7	60	5	0	9	0	7	0	43	27	60	32	40	0	54	0	45	40	24	10	10	5	21	0	0	7	42	10	0	8	14	4	11	5	12	15	29
Bacteria;Proteobacteria;Gammaproteobacteria;Xanthomonadales;Rhodanobacteraceae	Bacteria	Proteobacteria	Gammaproteobacteria	Xanthomonadales	Rhodanobacteraceae	3	16	0	0	105	0	0	52	94	0	22	6	0	52	0	0	0	7	4	0	0	33	0	2	0	28	40	27	89	185	0	0	30	0	0	2	153	2	3	0	0	3	0	3
Bacteria;Firmicutes;Clostridia;Oscillospirales;Oscillospiraceae	Bacteria	Firmicutes	Clostridia	Oscillospirales	Oscillospiraceae	6	5	8	6	0	0	0	0	0	16	25	13	0	8	0	9	67	4	10	8	0	0	0	10	0	6	14	9	58	35	0	172	67	0	0	0	280	105	37	49	0	9	0	243
Bacteria;Proteobacteria;Alphaproteobacteria;Rhizobiales;Rhizobiales Incertae Sedis	Bacteria	Proteobacteria	Alphaproteobacteria	Rhizobiales	Rhizobiales Incertae Sedis	0	0	0	0	0	0	0	55	54	5	3	0	0	12	0	0	0	11	0	17	0	71	5	17	5	31	36	0	49	185	0	6	5	0	0	0	34	0	0	0	0	0	0	3
Bacteria;Bacteroidota;Kapabacteria;Kapabacteriales;__	Bacteria	Bacteroidota	Kapabacteria	Kapabacteriales	__	0	49	0	0	0	0	0	0	0	0	31	69	0	13	0	22	207	95	18	0	0	14	0	8	0	0	2	17	85	0	0	6	36	2	0	4	91	164	0	28	4	5	9	228
Bacteria;Firmicutes;Clostridia;Peptostreptococcales-Tissierellales;Peptostreptococcaceae	Bacteria	Firmicutes	Clostridia	Peptostreptococcales-Tissierellales	Peptostreptococcaceae	10	70	4	0	0	0	0	6	6	9	206	24	0	11	0	0	56	37	30	19	0	41	20	11	26	17	24	78	39	110	0	0	45	26	13	20	35	41	8	30	17	13	28	4
Bacteria;Firmicutes;Clostridia;Eubacteriales;Eubacteriaceae	Bacteria	Firmicutes	Clostridia	Eubacteriales	Eubacteriaceae	19	21	3	0	0	0	0	0	0	28	5	10	0	5	0	38	62	44	32	9	0	10	0	22	0	5	0	14	50	64	0	89	105	24	64	22	43	89	4	16	40	30	49	15
Bacteria;Proteobacteria;Gammaproteobacteria;Burkholderiales;Sutterellaceae	Bacteria	Proteobacteria	Gammaproteobacteria	Burkholderiales	Sutterellaceae	0	0	0	0	0	0	0	40	47	3	30	0	0	70	0	0	6	26	9	7	0	36	0	15	20	17	32	22	80	106	0	0	60	0	10	0	138	10	0	0	0	0	5	19
Bacteria;Proteobacteria;Gammaproteobacteria;Oceanospirillales;Halomonadaceae	Bacteria	Proteobacteria	Gammaproteobacteria	Oceanospirillales	Halomonadaceae	8	19	0	0	0	0	0	0	3	49	25	107	0	0	0	49	80	232	97	10	7	0	0	2	0	7	0	18	19	7	0	0	42	0	17	19	11	9	4	75	16	61	66	28
Bacteria;Proteobacteria;Alphaproteobacteria;Rhizobiales;Rhizobiaceae	Bacteria	Proteobacteria	Alphaproteobacteria	Rhizobiales	Rhizobiaceae	10	10	0	0	37	4	0	30	44	0	0	0	0	0	0	0	13	9	7	22	0	32	13	56	16	19	54	15	28	64	0	0	0	27	0	3	30	0	0	0	0	0	0	0
Bacteria;Verrucomicrobiota;Verrucomicrobiae;Verrucomicrobiales;Verrucomicrobiaceae	Bacteria	Verrucomicrobiota	Verrucomicrobiae	Verrucomicrobiales	Verrucomicrobiaceae	0	15	0	0	0	0	0	37	94	5	26	5	0	13	0	0	11	13	14	2	0	69	20	0	22	35	111	11	103	13	0	0	13	0	0	0	49	0	0	0	0	0	0	0
Bacteria;Proteobacteria;Gammaproteobacteria;Burkholderiales;Methylophilaceae	Bacteria	Proteobacteria	Gammaproteobacteria	Burkholderiales	Methylophilaceae	0	9	0	0	13	0	0	12	26	12	26	23	0	30	0	12	41	48	0	7	0	0	0	0	0	0	0	9	22	38	0	0	38	0	10	18	115	25	0	20	0	14	14	30
Bacteria;Proteobacteria;Alphaproteobacteria;Rhizobiales;Beijerinckiaceae	Bacteria	Proteobacteria	Alphaproteobacteria	Rhizobiales	Beijerinckiaceae	0	0	0	0	0	7	0	55	25	0	0	0	0	20	0	0	0	0	0	7	0	29	0	0	6	11	23	10	60	68	0	9	0	3	0	0	16	0	0	0	0	0	0	3
Bacteria;Bacteroidota;Bacteroidia;Cytophagales;__	Bacteria	Bacteroidota	Bacteroidia	Cytophagales	__	4	18	0	0	11	0	0	21	47	5	12	0	0	48	0	0	17	22	0	27	0	39	0	69	133	117	70	40	42	23	0	0	36	0	12	0	32	8	4	16	0	0	2	8
Bacteria;Proteobacteria;Alphaproteobacteria;Micavibrionales;uncultured	Bacteria	Proteobacteria	Alphaproteobacteria	Micavibrionales	uncultured	0	5	9	0	0	0	0	18	22	0	11	13	0	0	0	33	24	30	29	29	0	8	17	8	7	28	14	11	45	27	0	0	56	0	0	0	89	74	4	27	0	0	2	35
Bacteria;Proteobacteria;Alphaproteobacteria;Rickettsiales;Rickettsiaceae	Bacteria	Proteobacteria	Alphaproteobacteria	Rickettsiales	Rickettsiaceae	75	36	0	0	0	0	0	0	18	4	0	10	0	10	0	60	24	57	24	41	0	43	0	23	18	41	0	2	0	12	0	0	2	41	10	0	0	16	3	8	16	16	21	19
Bacteria;Desulfobacterota;Desulfovibrionia;Desulfovibrionales;Desulfovibrionaceae	Bacteria	Desulfobacterota	Desulfovibrionia	Desulfovibrionales	Desulfovibrionaceae	27	24	9	0	0	0	0	0	0	24	0	0	0	0	0	18	22	32	14	0	0	0	3	4	5	5	0	12	15	0	0	3	28	9	33	0	80	291	3	25	15	15	21	137
Bacteria;Desulfobacterota;Desulfobulbia;Desulfobulbales;Desulfobulbaceae	Bacteria	Desulfobacterota	Desulfobulbia	Desulfobulbales	Desulfobulbaceae	0	5	8	0	0	0	0	0	0	0	23	0	0	14	0	0	0	2	0	3	0	14	14	0	5	6	3	2	26	38	0	6	129	20	13	0	559	34	2	11	4	0	0	23
Bacteria;Proteobacteria;Alphaproteobacteria;Rickettsiales;Mitochondria	Bacteria	Proteobacteria	Alphaproteobacteria	Rickettsiales	Mitochondria	13	4	0	0	0	0	0	10	60	10	20	4	0	13	0	31	71	54	18	45	0	52	11	131	20	39	12	0	0	11	0	0	7	16	11	0	2	15	4	10	7	11	12	32
Bacteria;Bacteroidota;Bacteroidia;Chitinophagales;uncultured	Bacteria	Bacteroidota	Bacteroidia	Chitinophagales	uncultured	0	0	0	0	0	0	0	60	70	0	29	0	0	78	0	0	0	4	0	4	0	83	20	10	38	45	36	8	9	12	0	0	19	0	0	0	63	2	0	2	0	0	0	9
Bacteria;Proteobacteria;Gammaproteobacteria;Burkholderiales;T34	Bacteria	Proteobacteria	Gammaproteobacteria	Burkholderiales	T34	0	0	0	0	0	0	0	0	0	0	4	0	0	16	0	0	0	0	0	9	0	10	0	19	14	37	50	4	19	0	0	0	31	0	4	0	144	5	0	0	0	0	0	6
Bacteria;Firmicutes;Clostridia;Peptostreptococcales-Tissierellales;Fusibacteraceae	Bacteria	Firmicutes	Clostridia	Peptostreptococcales-Tissierellales	Fusibacteraceae	24	32	0	0	0	0	0	0	31	0	7	6	0	23	0	18	147	41	86	0	0	21	8	0	12	10	16	83	123	0	0	0	0	0	0	0	0	0	0	0	0	8	14	26
Bacteria;Proteobacteria;Gammaproteobacteria;Gammaproteobacteria Incertae Sedis;Unknown Family	Bacteria	Proteobacteria	Gammaproteobacteria	Gammaproteobacteria Incertae Sedis	Unknown Family	14	62	0	0	0	0	0	0	7	14	6	0	0	8	0	14	14	48	16	20	0	35	0	119	15	10	4	5	43	44	0	6	20	0	6	3	23	13	0	8	4	13	29	40
Bacteria;Firmicutes;Clostridia;Clostridia UCG-014;uncultured bacterium	Bacteria	Firmicutes	Clostridia	Clostridia UCG-014	uncultured bacterium	0	0	9	0	0	0	0	0	0	6	0	0	0	0	0	16	119	16	0	7	0	0	0	33	0	2	0	5	37	13	0	28	14	57	0	0	0	51	22	18	34	20	4	128
Bacteria;Actinobacteriota;Actinobacteria;Micrococcales;Microbacteriaceae	Bacteria	Actinobacteriota	Actinobacteria	Micrococcales	Microbacteriaceae	0	2	0	0	0	5	0	24	36	0	0	0	0	0	0	0	0	0	0	0	0	0	0	0	0	0	0	0	0	0	0	0	0	12	0	0	0	0	0	0	0	0	0	0
Bacteria;Firmicutes;Clostridia;Hungateiclostridiaceae;Saccharofermentans	Bacteria	Firmicutes	Clostridia	Hungateiclostridiaceae	Saccharofermentans	0	0	0	0	0	0	0	0	0	7	0	0	0	9	0	0	22	10	9	0	0	0	7	0	0	0	23	0	31	0	0	0	93	0	13	0	132	12	0	47	0	10	12	143
Bacteria;Proteobacteria;Gammaproteobacteria;Xanthomonadales;__	Bacteria	Proteobacteria	Gammaproteobacteria	Xanthomonadales	__	0	0	0	7	0	0	0	16	34	0	30	0	0	12	0	0	0	0	0	0	0	7	0	0	0	0	0	16	58	49	0	19	38	0	0	0	134	0	8	0	0	0	0	0
Bacteria;Firmicutes;Clostridia;Clostridiales;Caloramatoraceae	Bacteria	Firmicutes	Clostridia	Clostridiales	Caloramatoraceae	30	20	0	0	0	0	0	0	0	3	2	0	0	0	0	17	32	22	30	0	0	3	8	13	0	0	7	19	12	58	0	0	18	7	7	0	106	22	0	27	0	8	9	89
Bacteria;Firmicutes;Clostridia;Monoglobales;Monoglobaceae	Bacteria	Firmicutes	Clostridia	Monoglobales	Monoglobaceae	0	0	0	0	0	0	0	0	0	74	2	0	0	0	0	0	49	20	0	2	0	0	0	0	0	0	0	7	0	26	0	19	14	35	8	32	14	49	11	30	18	6	4	111
Bacteria;Proteobacteria;Gammaproteobacteria;Enterobacterales;__	Bacteria	Proteobacteria	Gammaproteobacteria	Enterobacterales	__	0	0	0	59	0	0	0	13	0	0	0	2	0	0	0	0	0	0	0	0	0	0	0	0	0	0	2	0	0	0	0	0	0	0	0	0	0	363	0	0	0	0	0	0
Bacteria;Bacteroidota;Bacteroidia;Cytophagales;Raineyaceae	Bacteria	Bacteroidota	Bacteroidia	Cytophagales	Raineyaceae	0	0	0	0	0	0	0	12	29	0	34	6	0	22	0	0	0	5	0	0	7	12	12	0	0	0	31	14	20	22	0	0	21	0	12	0	38	0	0	0	0	0	0	0
Bacteria;Proteobacteria;Gammaproteobacteria;Legionellales;Legionellaceae	Bacteria	Proteobacteria	Gammaproteobacteria	Legionellales	Legionellaceae	3	0	9	0	0	0	0	5	18	7	0	0	0	7	0	5	22	12	3	8	0	6	0	18	0	0	0	2	12	21	0	0	0	8	10	0	4	8	0	0	10	9	4	3
Bacteria;Firmicutes;Bacilli;RF39;uncultured bacterium	Bacteria	Firmicutes	Bacilli	RF39	uncultured bacterium	0	0	0	0	0	0	0	0	0	0	0	0	0	0	0	0	40	18	4	0	0	0	0	0	0	0	0	0	9	28	0	5	16	21	0	0	6	38	6	93	11	5	15	122
Bacteria;Firmicutes;Bacilli;Erysipelotrichales;Erysipelatoclostridiaceae	Bacteria	Firmicutes	Bacilli	Erysipelotrichales	Erysipelatoclostridiaceae	0	0	0	0	0	0	0	0	0	0	0	0	0	0	0	0	0	0	0	0	0	6	0	29	0	12	0	0	0	0	0	3	37	7	0	0	39	52	13	11	0	0	0	308
Bacteria;Actinobacteriota;Actinobacteria;Propionibacteriales;Propionibacteriaceae	Bacteria	Actinobacteriota	Actinobacteria	Propionibacteriales	Propionibacteriaceae	0	0	0	0	225	25	0	4	26	0	0	2	0	0	0	0	0	0	0	0	0	9	0	7	0	0	0	0	5	2	0	0	0	150	0	6	6	0	0	0	0	0	0	0
Bacteria;Desulfobacterota;Desulfovibrionia;Desulfovibrionales;Desulfomicrobiaceae	Bacteria	Desulfobacterota	Desulfovibrionia	Desulfovibrionales	Desulfomicrobiaceae	0	9	0	0	0	0	0	0	7	0	8	3	0	0	0	7	10	11	0	0	0	4	0	0	0	5	11	13	35	23	0	11	72	0	8	0	219	11	0	4	0	2	0	9
Bacteria;Firmicutes;Clostridia;Oscillospirales;[Eubacterium] coprostanoligenes group	Bacteria	Firmicutes	Clostridia	Oscillospirales	[Eubacterium] coprostanoligenes group	0	0	0	0	0	0	0	0	0	0	0	0	0	0	0	0	76	9	0	6	0	10	7	4	5	16	0	0	5	17	0	0	15	0	0	3	113	34	0	15	0	0	0	160
Bacteria;Gemmatimonadota;Gemmatimonadetes;Gemmatimonadales;Gemmatimonadaceae	Bacteria	Gemmatimonadota	Gemmatimonadetes	Gemmatimonadales	Gemmatimonadaceae	4	18	0	0	21	0	0	0	15	0	0	0	0	15	0	0	9	12	5	0	0	14	0	2	6	16	24	8	66	12	0	0	10	0	0	0	155	4	0	0	0	0	0	7
Unassigned;__;__;__;__	Unassigned	__	__	__	__	2	0	11	53	0	8	0	2	38	0	5	4	1	0	1	0	3	2	0	8	0	0	0	23	0	13	7	2	2	12	0	10	3	42	4	3	4	2	0	0	0	0	0	0
Bacteria;Deinococcota;Deinococci;Deinococcales;Deinococcaceae	Bacteria	Deinococcota	Deinococci	Deinococcales	Deinococcaceae	0	4	0	0	0	7	0	7	14	0	0	6	0	0	0	0	0	9	0	9	0	24	0	51	17	26	21	0	2	0	0	0	0	0	0	0	0	0	0	0	0	0	0	0
Bacteria;Proteobacteria;Gammaproteobacteria;Beggiatoales;Beggiatoaceae	Bacteria	Proteobacteria	Gammaproteobacteria	Beggiatoales	Beggiatoaceae	25	60	0	0	0	0	0	0	4	0	0	0	0	0	0	0	0	0	0	78	0	36	0	11	98	114	0	6	0	0	0	0	0	0	0	0	0	0	0	0	0	0	0	0
Bacteria;Cyanobacteria;Vampirivibrionia;Gastranaerophilales;uncultured bacterium	Bacteria	Cyanobacteria	Vampirivibrionia	Gastranaerophilales	uncultured bacterium	3	0	0	0	0	0	0	0	0	10	0	2	0	0	0	0	54	6	6	10	0	0	0	0	0	11	0	0	12	0	0	0	15	31	0	0	28	2	0	13	0	0	0	228
Bacteria;Bacteroidota;Bacteroidia;Cytophagales;Cyclobacteriaceae	Bacteria	Bacteroidota	Bacteroidia	Cytophagales	Cyclobacteriaceae	0	0	0	0	0	0	0	0	6	0	0	0	0	13	0	0	0	0	0	20	0	31	0	159	45	60	14	0	0	0	0	0	0	0	0	0	0	0	0	0	0	0	0	0
Bacteria;Proteobacteria;Alphaproteobacteria;Rickettsiales;SM2D12	Bacteria	Proteobacteria	Alphaproteobacteria	Rickettsiales	SM2D12	0	2	0	0	0	0	0	0	0	19	2	2	0	22	0	10	36	13	17	29	0	6	0	33	30	43	0	0	6	2	0	0	11	0	0	0	9	0	0	8	0	0	0	11
Bacteria;Verrucomicrobiota;Verrucomicrobiae;Opitutales;Opitutaceae	Bacteria	Verrucomicrobiota	Verrucomicrobiae	Opitutales	Opitutaceae	19	0	0	0	0	0	0	6	8	18	6	10	0	0	0	22	26	67	20	3	0	0	3	0	0	0	2	4	0	0	0	0	5	0	10	0	34	0	0	34	4	6	14	41
Bacteria;Firmicutes;BRH-c20a;uncultured bacterium;__	Bacteria	Firmicutes	BRH-c20a	uncultured bacterium	__	0	0	0	0	0	0	0	0	16	8	0	0	0	0	0	0	9	9	0	5	0	8	8	10	4	12	15	0	0	19	0	0	4	0	3	0	123	28	0	6	0	0	0	65
Bacteria;Myxococcota;Polyangia;Polyangiales;Sandaracinaceae	Bacteria	Myxococcota	Polyangia	Polyangiales	Sandaracinaceae	0	6	0	0	0	0	0	2	4	0	10	3	0	27	0	0	6	15	0	4	0	6	6	0	7	4	23	5	17	67	0	0	17	0	0	0	118	0	0	0	0	0	0	0
Bacteria;Patescibacteria;Saccharimonadia;Saccharimonadales;Saccharimonadaceae	Bacteria	Patescibacteria	Saccharimonadia	Saccharimonadales	Saccharimonadaceae	0	0	0	0	0	0	0	7	8	0	0	0	0	0	0	0	0	0	0	30	0	19	0	232	12	20	0	2	0	0	0	3	2	0	0	0	0	0	0	0	0	0	0	0
Bacteria;Acidobacteriota;Holophagae;Holophagales;Holophagaceae	Bacteria	Acidobacteriota	Holophagae	Holophagales	Holophagaceae	0	3	0	0	0	0	0	0	46	3	4	0	0	0	0	0	7	0	6	0	0	0	9	0	7	5	9	11	23	2	0	3	0	0	0	0	145	5	0	0	2	0	0	14
Bacteria;Proteobacteria;Alphaproteobacteria;Rhodospirillales;uncultured	Bacteria	Proteobacteria	Alphaproteobacteria	Rhodospirillales	uncultured	0	0	0	0	0	0	0	0	2	9	0	2	0	0	0	0	7	3	2	0	0	2	0	2	6	6	0	2	4	5	0	0	0	0	0	0	41	9	4	0	0	0	2	61
Bacteria;Firmicutes;Bacilli;Lactobacillales;Leuconostocaceae	Bacteria	Firmicutes	Bacilli	Lactobacillales	Leuconostocaceae	0	6	4	3	0	0	0	3	5	0	141	25	0	0	0	0	0	0	0	0	0	3	4	0	0	0	0	11	0	0	0	19	6	0	0	9	0	8	0	0	2	3	0	0
Bacteria;Bacteroidota;Kapabacteria;Kapabacteriales;uncultured bacterium	Bacteria	Bacteroidota	Kapabacteria	Kapabacteriales	uncultured bacterium	8	0	2	0	0	0	0	7	2	0	7	4	0	25	0	5	2	17	4	5	0	0	3	4	3	3	0	6	51	0	0	0	11	22	0	0	53	14	0	3	3	0	0	15
Bacteria;Bacteroidota;Bacteroidia;Bacteroidales;FTLpost3	Bacteria	Bacteroidota	Bacteroidia	Bacteroidales	FTLpost3	0	0	0	0	0	0	0	0	5	0	0	0	0	0	0	0	5	0	0	0	0	0	0	0	0	0	11	3	11	0	0	0	15	0	3	0	159	21	0	0	0	0	0	61
Bacteria;Proteobacteria;Gammaproteobacteria;__;__	Bacteria	Proteobacteria	Gammaproteobacteria	__	__	0	5	0	0	0	0	0	0	4	13	2	0	0	0	0	5	9	18	0	0	0	5	0	16	0	0	0	0	0	8	0	0	3	0	3	0	24	5	0	4	0	3	4	0
Bacteria;Firmicutes;Syntrophomonadia;Syntrophomonadales;Syntrophomonadaceae	Bacteria	Firmicutes	Syntrophomonadia	Syntrophomonadales	Syntrophomonadaceae	0	3	6	0	0	0	0	0	3	0	0	0	0	0	0	0	2	0	0	0	0	0	0	0	0	0	6	0	0	0	0	0	8	0	0	0	92	35	0	0	0	0	0	83
Bacteria;Myxococcota;Polyangia;Blfdi19;uncultured bacterium	Bacteria	Myxococcota	Polyangia	Blfdi19	uncultured bacterium	0	0	0	0	0	0	0	15	14	0	24	0	0	3	0	0	0	0	0	0	0	0	0	0	9	0	6	0	4	0	0	0	6	0	0	0	46	5	0	0	0	0	0	0
Bacteria;Proteobacteria;Alphaproteobacteria;Rickettsiales;Candidatus Jidaibacter	Bacteria	Proteobacteria	Alphaproteobacteria	Rickettsiales	Candidatus Jidaibacter	15	4	0	2	0	0	0	0	10	0	0	4	0	8	0	7	28	30	12	9	0	0	0	46	4	6	5	0	0	0	0	0	4	0	4	0	0	0	0	5	4	3	0	9
Bacteria;Actinobacteriota;Coriobacteriia;OPB41;uncultured bacterium	Bacteria	Actinobacteriota	Coriobacteriia	OPB41	uncultured bacterium	0	2	0	3	0	0	0	0	0	67	0	0	0	0	0	8	61	46	0	0	0	0	0	0	0	0	0	0	0	0	0	13	0	0	7	0	0	0	9	0	8	0	4	0
Bacteria;Firmicutes;Clostridia;Peptostreptococcales-Tissierellales;Sedimentibacteraceae	Bacteria	Firmicutes	Clostridia	Peptostreptococcales-Tissierellales	Sedimentibacteraceae	0	0	2	0	0	0	0	0	0	12	0	0	0	0	0	0	0	0	0	3	0	0	0	0	6	0	0	0	13	10	0	5	28	8	0	0	35	24	14	24	0	0	0	41
Bacteria;Elusimicrobiota;Elusimicrobia;Lineage IV;uncultured bacterium	Bacteria	Elusimicrobiota	Elusimicrobia	Lineage IV	uncultured bacterium	0	0	0	0	0	0	0	0	0	0	0	0	0	4	0	0	4	0	0	0	0	8	0	21	2	0	2	0	0	0	0	0	0	0	0	0	48	0	0	0	0	0	0	126
Bacteria;Firmicutes;Clostridia;Peptostreptococcales-Tissierellales;Acidaminobacteraceae	Bacteria	Firmicutes	Clostridia	Peptostreptococcales-Tissierellales	Acidaminobacteraceae	25	0	0	0	0	0	0	0	4	0	0	0	0	0	0	0	80	0	0	13	0	6	0	7	4	0	19	25	36	0	0	0	0	0	0	0	0	0	0	0	0	0	0	0
Bacteria;Firmicutes;Clostridia;Christensenellales;Christensenellaceae	Bacteria	Firmicutes	Clostridia	Christensenellales	Christensenellaceae	0	0	0	0	0	0	0	0	0	0	0	0	0	0	0	4	7	12	0	0	0	2	0	4	0	0	10	0	8	19	0	2	9	0	0	0	71	4	0	0	0	0	0	35
Bacteria;Firmicutes;Clostridia;Oscillospirales;Butyricicoccaceae	Bacteria	Firmicutes	Clostridia	Oscillospirales	Butyricicoccaceae	0	0	0	0	0	0	0	0	0	22	0	0	0	0	0	0	0	0	0	0	0	0	0	0	0	0	0	0	10	22	0	20	34	7	3	0	40	15	0	12	0	0	0	19
Bacteria;Proteobacteria;Alphaproteobacteria;Acetobacterales;Acetobacteraceae	Bacteria	Proteobacteria	Alphaproteobacteria	Acetobacterales	Acetobacteraceae	0	0	0	0	0	8	0	0	0	0	0	2	0	10	0	0	0	2	2	0	0	14	0	27	0	9	0	7	38	19	0	0	0	0	0	0	22	0	0	0	0	0	0	3
Bacteria;Firmicutes;Clostridia;Hungateiclostridiaceae;Ruminiclostridium	Bacteria	Firmicutes	Clostridia	Hungateiclostridiaceae	Ruminiclostridium	0	0	0	0	0	0	0	0	0	0	0	0	0	0	0	0	6	0	0	0	0	0	0	0	0	0	0	0	7	0	0	0	0	0	0	0	61	7	0	0	0	0	0	128
Bacteria;Proteobacteria;Alphaproteobacteria;__;__	Bacteria	Proteobacteria	Alphaproteobacteria	__	__	0	0	0	0	0	0	0	3	13	0	0	0	0	0	0	0	12	7	36	7	0	7	0	43	8	5	0	7	5	0	0	0	0	0	0	0	0	2	0	0	0	0	0	3
Bacteria;Proteobacteria;Alphaproteobacteria;Rickettsiales;__	Bacteria	Proteobacteria	Alphaproteobacteria	Rickettsiales	__	0	11	0	0	0	0	0	3	14	0	3	0	0	0	0	2	2	5	0	13	0	19	0	24	13	19	0	0	0	7	0	0	0	0	0	0	0	2	0	0	0	0	0	0
Bacteria;Verrucomicrobiota;Omnitrophia;Omnitrophales;Omnitrophaceae	Bacteria	Verrucomicrobiota	Omnitrophia	Omnitrophales	Omnitrophaceae	0	0	0	0	154	0	0	0	0	0	0	0	0	0	0	0	0	0	0	13	0	0	0	2	0	6	0	0	0	0	0	0	0	0	0	0	0	0	0	0	0	0	0	0
Bacteria;Patescibacteria;Gracilibacteria;JGI 0000069-P22;__	Bacteria	Patescibacteria	Gracilibacteria	JGI 0000069-P22	__	8	3	0	0	0	0	0	0	18	0	0	0	0	43	0	0	5	0	0	0	5	26	18	0	8	5	33	5	0	0	0	0	0	0	0	0	0	0	0	0	0	0	0	0
Bacteria;Bacteroidota;Bacteroidia;Sphingobacteriales;KD3-93	Bacteria	Bacteroidota	Bacteroidia	Sphingobacteriales	KD3-93	0	0	0	0	0	0	0	0	0	0	10	4	0	0	0	0	0	0	8	0	0	0	0	8	0	0	16	14	0	0	0	0	9	0	0	0	51	0	0	12	0	0	0	0
Bacteria;Actinobacteriota;Coriobacteriia;OPB41;__	Bacteria	Actinobacteriota	Coriobacteriia	OPB41	__	0	0	0	0	0	0	0	0	0	12	0	0	0	0	0	0	70	0	0	0	0	0	0	0	0	0	0	0	0	0	0	7	19	15	0	0	0	5	0	0	32	3	4	4
Bacteria;Patescibacteria;Parcubacteria;Candidatus Moranbacteria;uncultured bacterium	Bacteria	Patescibacteria	Parcubacteria	Candidatus Moranbacteria	uncultured bacterium	0	0	0	0	0	0	0	0	0	0	0	0	0	0	0	0	0	3	4	12	0	0	0	114	8	13	0	0	0	0	0	0	0	0	0	0	0	0	0	0	0	0	0	10
Bacteria;Acidobacteriota;Blastocatellia;Blastocatellales;Blastocatellaceae	Bacteria	Acidobacteriota	Blastocatellia	Blastocatellales	Blastocatellaceae	0	0	0	0	0	0	0	4	7	0	4	0	0	17	0	0	0	0	0	0	0	12	0	8	0	6	0	0	44	13	0	4	0	0	0	0	13	2	0	0	0	0	0	0
Bacteria;Bacteroidota;Bacteroidia;Cytophagales;Cytophagaceae	Bacteria	Bacteroidota	Bacteroidia	Cytophagales	Cytophagaceae	0	0	0	0	0	0	0	10	12	0	8	2	0	19	0	0	0	0	0	0	0	0	0	0	0	5	4	5	2	0	0	0	23	0	0	0	17	0	0	0	0	0	0	0
Bacteria;Proteobacteria;Gammaproteobacteria;Competibacterales;Competibacteraceae	Bacteria	Proteobacteria	Gammaproteobacteria	Competibacterales	Competibacteraceae	0	11	0	0	0	0	0	4	25	0	5	0	0	38	0	0	0	0	0	0	0	7	0	8	0	11	0	4	34	7	0	2	0	0	0	0	12	0	0	0	0	0	0	0
Bacteria;Firmicutes;Clostridia;Oscillospirales;UCG-010	Bacteria	Firmicutes	Clostridia	Oscillospirales	UCG-010	0	0	0	0	0	0	0	0	0	0	0	0	0	0	0	3	0	0	0	0	0	0	0	0	0	0	3	0	0	0	0	0	0	0	0	0	27	13	5	7	0	0	0	108
Bacteria;Patescibacteria;Saccharimonadia;Saccharimonadales;__	Bacteria	Patescibacteria	Saccharimonadia	Saccharimonadales	__	0	0	0	0	0	0	0	0	0	0	0	0	0	0	0	0	17	11	0	0	0	2	0	0	0	0	0	0	0	0	0	3	8	18	4	0	0	9	0	14	0	0	5	9
Bacteria;Actinobacteriota;Coriobacteriia;Coriobacteriales;Coriobacteriales Incertae Sedis	Bacteria	Actinobacteriota	Coriobacteriia	Coriobacteriales	Coriobacteriales Incertae Sedis	0	0	8	4	0	0	0	0	0	9	0	0	0	19	0	0	18	12	0	0	0	0	0	0	0	0	0	0	0	0	0	46	16	0	7	0	0	0	2	13	5	0	3	0
Bacteria;Bacteroidota;Bacteroidia;__;__	Bacteria	Bacteroidota	Bacteroidia	__	__	0	2	0	0	0	0	0	0	5	3	0	0	0	0	0	0	0	0	0	7	0	19	0	24	19	10	8	0	0	16	0	0	5	0	0	0	0	0	0	0	0	0	0	0
Bacteria;Proteobacteria;Alphaproteobacteria;Rhizobiales;Devosiaceae	Bacteria	Proteobacteria	Alphaproteobacteria	Rhizobiales	Devosiaceae	0	3	0	0	0	0	0	3	5	0	0	0	0	0	0	0	2	6	0	0	0	7	0	0	6	0	13	3	6	0	0	10	5	0	0	0	18	0	2	0	0	0	0	0
Bacteria;Patescibacteria;ABY1;Candidatus Falkowbacteria;uncultured Parcubacteria group bacterium	Bacteria	Patescibacteria	ABY1	Candidatus Falkowbacteria	uncultured Parcubacteria group bacterium	0	0	0	0	0	0	0	0	0	0	0	0	0	0	0	0	0	0	0	4	0	0	0	94	0	1	0	0	0	0	0	0	0	0	0	0	5	0	0	0	0	0	0	57
Bacteria;Verrucomicrobiota;Verrucomicrobiae;Chthoniobacterales;Chthoniobacteraceae	Bacteria	Verrucomicrobiota	Verrucomicrobiae	Chthoniobacterales	Chthoniobacteraceae	2	0	0	0	0	0	0	2	13	0	0	0	0	24	0	0	0	0	0	0	0	0	0	0	0	0	8	0	8	0	0	0	0	0	0	0	12	0	0	0	0	0	0	63
Bacteria;Campilobacterota;Campylobacteria;Campylobacterales;Sulfurimonadaceae	Bacteria	Campilobacterota	Campylobacteria	Campylobacterales	Sulfurimonadaceae	0	0	4	0	0	0	0	0	0	3	0	0	0	0	0	7	3	12	5	0	0	0	0	0	8	0	0	0	0	0	0	0	0	0	0	0	0	112	0	0	0	0	0	0
Bacteria;Firmicutes;Clostridia;__;__	Bacteria	Firmicutes	Clostridia	__	__	29	37	0	0	0	0	0	0	0	0	0	0	0	0	0	0	21	0	3	0	0	0	0	0	0	0	0	2	8	0	0	0	5	0	0	0	7	0	0	0	0	0	0	39
Bacteria;Bacteroidota;Bacteroidia;Sphingobacteriales;__	Bacteria	Bacteroidota	Bacteroidia	Sphingobacteriales	__	0	0	0	0	0	0	0	0	0	0	0	0	0	0	0	0	42	9	7	0	0	3	0	0	0	0	3	11	4	0	0	0	0	0	0	0	26	32	0	6	0	0	0	7
Bacteria;Firmicutes;Bacilli;Bacillales;Bacillaceae	Bacteria	Firmicutes	Bacilli	Bacillales	Bacillaceae	0	0	0	0	56	0	0	0	0	0	0	0	0	0	0	0	0	0	0	9	0	8	0	0	0	6	0	2	0	0	0	0	0	68	0	0	0	0	0	0	0	0	0	0
Bacteria;Desulfobacterota;Desulfuromonadia;Geobacterales;Geobacteraceae	Bacteria	Desulfobacterota	Desulfuromonadia	Geobacterales	Geobacteraceae	0	0	0	0	0	0	0	0	0	0	4	0	0	0	0	5	23	31	4	0	0	0	0	0	0	0	0	12	18	3	0	0	6	0	0	0	12	16	0	0	0	0	0	9
Bacteria;Myxococcota;Polyangia;Polyangiales;Phaselicystidaceae	Bacteria	Myxococcota	Polyangia	Polyangiales	Phaselicystidaceae	4	4	0	0	0	0	0	0	18	0	0	0	0	16	0	0	0	0	0	0	0	0	7	0	0	0	4	0	0	0	0	0	2	0	0	0	49	0	0	0	0	0	0	0
Bacteria;Bacteroidota;Bacteroidia;Chitinophagales;__	Bacteria	Bacteroidota	Bacteroidia	Chitinophagales	__	0	0	0	0	0	0	0	4	17	0	8	0	0	12	0	0	0	1	0	3	0	0	8	0	0	10	8	0	0	0	0	0	6	0	0	0	0	0	0	0	0	0	0	0
Bacteria;Proteobacteria;Alphaproteobacteria;Caulobacterales;Caulobacteraceae	Bacteria	Proteobacteria	Alphaproteobacteria	Caulobacterales	Caulobacteraceae	0	0	0	0	0	6	0	3	0	0	0	0	0	0	0	0	0	4	0	0	0	5	2	8	0	2	0	0	0	13	0	0	0	0	0	0	30	0	0	0	0	0	0	0
Bacteria;Proteobacteria;Alphaproteobacteria;Rhizobiales;Hyphomicrobiaceae	Bacteria	Proteobacteria	Alphaproteobacteria	Rhizobiales	Hyphomicrobiaceae	0	0	0	0	0	0	0	0	0	0	0	0	0	5	0	0	2	0	5	5	0	8	0	7	0	3	2	0	7	40	0	0	0	0	0	0	3	0	0	0	0	0	0	0
Bacteria;Verrucomicrobiota;Chlamydiae;Chlamydiales;Simkaniaceae	Bacteria	Verrucomicrobiota	Chlamydiae	Chlamydiales	Simkaniaceae	0	0	0	0	0	0	0	0	8	0	0	0	0	0	0	0	0	0	0	0	0	0	0	2	2	0	0	0	0	0	0	0	0	0	0	0	0	0	0	0	0	0	0	0
Bacteria;Verrucomicrobiota;Verrucomicrobiae;Pedosphaerales;Pedosphaeraceae	Bacteria	Verrucomicrobiota	Verrucomicrobiae	Pedosphaerales	Pedosphaeraceae	0	5	0	0	0	0	0	4	9	0	0	0	0	0	0	0	2	2	3	0	0	0	0	0	0	0	0	0	5	0	0	0	7	18	0	0	21	0	0	0	0	0	0	27
Bacteria;Bdellovibrionota;Oligoflexia;Silvanigrellales;Silvanigrellaceae	Bacteria	Bdellovibrionota	Oligoflexia	Silvanigrellales	Silvanigrellaceae	0	0	0	0	0	0	0	5	7	0	0	0	0	22	0	0	0	0	0	6	0	17	0	3	5	18	0	0	0	0	0	0	0	0	0	0	0	0	0	0	0	0	0	2
Bacteria;Proteobacteria;Gammaproteobacteria;Burkholderiales;Neisseriaceae	Bacteria	Proteobacteria	Gammaproteobacteria	Burkholderiales	Neisseriaceae	9	6	0	0	0	8	0	0	0	0	0	0	0	18	0	0	0	0	0	6	0	0	0	4	0	0	0	2	2	0	0	0	0	0	0	0	0	0	0	0	0	0	0	12
Bacteria;Firmicutes;Bacilli;Lactobacillales;Enterococcaceae	Bacteria	Firmicutes	Bacilli	Lactobacillales	Enterococcaceae	0	0	60	38	0	7	0	0	0	0	0	0	0	0	0	0	0	0	0	0	0	0	0	0	0	0	0	0	0	0	0	9	0	0	0	0	0	0	0	0	0	0	0	0
Bacteria;Firmicutes;Negativicutes;uncultured;uncultured bacterium	Bacteria	Firmicutes	Negativicutes	uncultured	uncultured bacterium	0	0	0	0	0	0	0	0	0	0	0	0	0	0	0	0	16	0	0	0	0	0	0	0	0	0	0	0	25	0	0	0	7	0	0	3	27	7	0	0	0	0	0	9
Bacteria;Firmicutes;Clostridia;Clostridia vadinBB60 group;__	Bacteria	Firmicutes	Clostridia	Clostridia vadinBB60 group	__	0	0	0	0	0	0	0	0	0	0	0	0	0	0	0	0	0	0	0	0	0	0	0	6	0	0	0	0	0	0	0	0	0	0	0	0	0	3	0	0	0	0	0	97
Bacteria;Bacteroidota;Bacteroidia;Bacteroidales;Bacteroidetes vadinHA17	Bacteria	Bacteroidota	Bacteroidia	Bacteroidales	Bacteroidetes vadinHA17	0	0	0	0	0	0	0	0	0	0	0	0	0	5	0	0	0	0	0	0	0	0	0	0	0	0	0	0	3	0	0	3	0	0	0	0	79	0	0	0	0	0	0	10
Bacteria;Proteobacteria;Gammaproteobacteria;CHAB-XI-27;uncultured bacterium	Bacteria	Proteobacteria	Gammaproteobacteria	CHAB-XI-27	uncultured bacterium	0	0	0	0	0	0	0	0	11	0	0	0	0	0	0	0	0	0	0	0	0	0	0	7	0	7	0	0	0	0	0	0	0	0	0	0	0	0	0	0	0	0	0	0
Bacteria;Proteobacteria;Alphaproteobacteria;Holosporales;Holosporaceae	Bacteria	Proteobacteria	Alphaproteobacteria	Holosporales	Holosporaceae	9	20	0	0	0	0	0	0	2	0	0	0	0	0	0	0	0	0	0	13	0	0	0	3	13	0	0	0	0	0	0	0	0	0	2	4	0	4	0	0	0	0	0	0
Bacteria;Actinobacteriota;Actinobacteria;Propionibacteriales;Nocardioidaceae	Bacteria	Actinobacteriota	Actinobacteria	Propionibacteriales	Nocardioidaceae	0	0	0	0	22	24	0	2	5	0	0	0	0	0	0	0	0	0	0	0	0	5	0	0	0	0	0	0	0	0	0	0	0	0	0	0	3	0	0	0	0	0	0	0
Bacteria;Firmicutes;Clostridia;Peptostreptococcales-Tissierellales;__	Bacteria	Firmicutes	Clostridia	Peptostreptococcales-Tissierellales	__	0	0	0	0	0	0	0	0	0	0	0	0	0	0	0	0	22	0	0	0	0	0	0	0	0	0	0	0	0	0	0	0	0	0	0	0	8	25	0	7	0	0	0	42
Bacteria;Actinobacteriota;Actinobacteria;Micrococcales;Micrococcaceae	Bacteria	Actinobacteriota	Actinobacteria	Micrococcales	Micrococcaceae	0	0	0	0	0	0	0	0	0	0	0	0	0	0	0	0	0	0	0	0	0	0	0	0	0	11	7	0	0	0	0	0	0	5	0	0	0	0	0	0	0	0	0	0
Bacteria;Patescibacteria;Berkelbacteria;uncultured bacterium;__	Bacteria	Patescibacteria	Berkelbacteria	uncultured bacterium	__	0	0	0	0	0	0	0	0	0	0	0	0	0	0	0	0	0	0	0	4	0	5	0	44	3	0	2	0	0	0	0	0	0	0	0	0	0	0	0	0	0	0	0	35
Bacteria;Firmicutes;Clostridia;Gracilibacteraceae;Lutispora	Bacteria	Firmicutes	Clostridia	Gracilibacteraceae	Lutispora	10	0	0	0	0	0	0	0	9	0	0	0	0	0	0	4	0	0	0	0	0	0	0	2	0	0	0	0	5	0	0	0	13	0	0	0	19	0	0	0	0	0	0	14
Bacteria;Actinobacteriota;Acidimicrobiia;Microtrichales;Iamiaceae	Bacteria	Actinobacteriota	Acidimicrobiia	Microtrichales	Iamiaceae	0	0	0	0	0	0	0	0	4	0	0	0	0	0	0	0	0	0	0	0	0	9	0	0	3	2	0	0	3	0	0	0	5	0	0	0	15	0	0	0	0	0	0	0
Bacteria;__;__;__;__	Bacteria	__	__	__	__	25	7	0	0	0	0	0	0	2	8	0	2	0	0	0	0	6	7	13	3	0	4	0	2	0	0	0	0	0	0	0	0	0	0	0	0	0	0	0	2	0	0	0	3
Bacteria;Bdellovibrionota;Oligoflexia;Oligoflexales;uncultured	Bacteria	Bdellovibrionota	Oligoflexia	Oligoflexales	uncultured	0	0	0	0	0	0	0	0	6	0	0	0	0	0	0	0	0	0	0	13	0	3	0	35	0	3	0	0	0	0	0	0	0	0	0	0	0	0	0	0	0	0	0	0
Bacteria;Bdellovibrionota;Oligoflexia;Oligoflexales;Oligoflexus	Bacteria	Bdellovibrionota	Oligoflexia	Oligoflexales	Oligoflexus	0	0	0	0	0	0	0	0	0	0	4	0	0	0	0	0	0	0	0	0	0	10	0	33	5	12	0	0	0	0	0	0	0	0	0	0	0	0	0	0	0	0	0	0
Bacteria;Proteobacteria;Alphaproteobacteria;Rickettsiales;AB1	Bacteria	Proteobacteria	Alphaproteobacteria	Rickettsiales	AB1	0	0	2	0	0	0	0	2	3	0	0	0	0	0	0	3	6	7	0	6	0	0	0	0	5	2	0	0	7	0	0	0	0	0	4	0	0	0	2	3	5	0	4	0
Bacteria;Proteobacteria;Gammaproteobacteria;Diplorickettsiales;Diplorickettsiaceae	Bacteria	Proteobacteria	Gammaproteobacteria	Diplorickettsiales	Diplorickettsiaceae	0	3	0	0	0	0	0	0	8	0	0	0	0	0	0	0	5	9	0	0	0	0	0	12	0	2	0	0	0	4	0	5	0	0	0	2	3	0	4	0	0	0	0	2
Bacteria;Spirochaetota;Leptospirae;Leptospirales;Leptospiraceae	Bacteria	Spirochaetota	Leptospirae	Leptospirales	Leptospiraceae	0	0	0	0	0	0	0	0	5	0	0	0	0	0	0	0	0	0	0	6	0	3	3	27	0	4	0	0	4	0	0	0	0	11	0	0	5	0	0	0	0	0	0	0
Bacteria;Firmicutes;Clostridia;Clostridia vadinBB60 group;uncultured bacterium	Bacteria	Firmicutes	Clostridia	Clostridia vadinBB60 group	uncultured bacterium	0	0	0	0	0	0	0	0	0	0	0	0	0	0	0	0	0	0	0	0	0	0	0	2	0	0	0	0	0	0	0	0	0	0	0	0	0	0	0	0	0	0	0	79
Bacteria;Proteobacteria;Gammaproteobacteria;Burkholderiales;Alcaligenaceae	Bacteria	Proteobacteria	Gammaproteobacteria	Burkholderiales	Alcaligenaceae	0	0	0	0	0	0	0	0	0	0	3	0	0	0	0	0	4	0	0	5	0	4	0	0	0	0	0	0	0	22	0	0	0	26	0	0	0	0	0	0	0	0	0	0
Bacteria;Firmicutes;Clostridia;Peptococcales;Peptococcaceae	Bacteria	Firmicutes	Clostridia	Peptococcales	Peptococcaceae	0	0	0	0	0	0	0	0	0	0	0	0	0	0	0	0	0	0	0	0	0	0	0	0	0	0	0	0	0	0	0	0	0	0	0	0	20	4	0	0	0	0	0	54
Bacteria;Desulfobacterota;Desulfobulbia;Desulfobulbales;Desulfocapsaceae	Bacteria	Desulfobacterota	Desulfobulbia	Desulfobulbales	Desulfocapsaceae	0	7	0	0	0	0	0	0	0	0	4	0	0	0	0	4	2	0	0	0	0	0	0	0	0	0	0	4	16	8	0	0	11	0	0	0	18	0	0	0	0	0	0	0
Bacteria;Cyanobacteria;Sericytochromatia;uncultured bacterium;__	Bacteria	Cyanobacteria	Sericytochromatia	uncultured bacterium	__	0	0	0	0	0	0	0	3	5	0	0	0	0	0	0	0	0	0	0	0	0	0	0	0	0	0	3	0	4	13	0	0	2	0	0	0	4	0	0	0	0	0	0	0
Bacteria;Proteobacteria;Gammaproteobacteria;Burkholderiales;Burkholderiaceae	Bacteria	Proteobacteria	Gammaproteobacteria	Burkholderiales	Burkholderiaceae	3	3	0	0	0	0	0	7	0	0	0	0	0	8	0	0	0	0	0	0	0	0	0	0	0	0	0	0	0	0	0	0	0	0	0	0	0	0	0	0	0	0	0	0
Bacteria;Actinobacteriota;Coriobacteriia;Coriobacteriales;uncultured	Bacteria	Actinobacteriota	Coriobacteriia	Coriobacteriales	uncultured	0	0	0	0	0	0	0	0	0	29	0	0	0	0	0	0	5	11	0	0	0	0	0	0	0	0	0	0	0	10	0	9	0	0	7	0	0	0	0	0	2	2	0	0
Bacteria;LCP-89;uncultured bacterium;__;__	Bacteria	LCP-89	uncultured bacterium	__	__	4	8	0	0	0	0	0	0	0	0	17	0	0	0	0	0	0	4	0	0	0	0	0	0	0	0	7	3	9	0	0	0	0	0	0	0	13	0	0	0	0	0	0	7
Bacteria;Planctomycetota;Planctomycetes;Planctomycetales;Rubinisphaeraceae	Bacteria	Planctomycetota	Planctomycetes	Planctomycetales	Rubinisphaeraceae	0	3	0	0	0	0	0	0	0	0	0	0	0	0	0	0	0	0	0	13	0	19	0	0	0	2	5	0	4	5	0	0	0	0	0	0	9	0	0	0	0	0	0	0
Bacteria;Firmicutes;Clostridia;Hungateiclostridiaceae;uncultured	Bacteria	Firmicutes	Clostridia	Hungateiclostridiaceae	uncultured	0	3	0	0	0	0	0	0	0	0	0	0	0	0	0	0	0	4	0	0	0	0	0	4	0	0	0	0	0	0	0	0	0	0	0	0	9	0	0	0	0	0	0	48
Bacteria;Cyanobacteria;Cyanobacteriia;Chloroplast;uncultured cyanobacterium	Bacteria	Cyanobacteria	Cyanobacteriia	Chloroplast	uncultured cyanobacterium	0	0	0	0	0	0	0	0	0	0	0	0	0	24	0	0	0	0	0	0	0	0	0	0	0	21	0	0	17	0	0	0	0	0	0	0	7	0	0	0	0	0	0	0
Bacteria;Spirochaetota;Brevinematia;Brevinematales;Brevinemataceae	Bacteria	Spirochaetota	Brevinematia	Brevinematales	Brevinemataceae	0	0	0	0	0	0	0	0	0	7	0	0	0	0	0	0	0	11	0	12	0	0	0	21	0	0	0	0	0	0	0	0	2	0	6	0	2	0	3	0	0	0	5	0
Bacteria;Bdellovibrionota;Oligoflexia;0319-6G20;__	Bacteria	Bdellovibrionota	Oligoflexia	0319-6G20	__	0	0	0	0	9	0	0	0	0	0	4	0	0	0	0	0	6	5	0	0	0	0	0	29	0	0	0	0	0	11	0	0	0	0	0	0	0	0	0	0	0	0	0	0
Bacteria;Verrucomicrobiota;Verrucomicrobiae;Opitutales;Puniceicoccaceae	Bacteria	Verrucomicrobiota	Verrucomicrobiae	Opitutales	Puniceicoccaceae	0	0	0	0	0	0	0	0	5	0	0	0	0	12	0	0	0	7	2	0	0	0	0	0	0	0	0	0	0	0	0	0	0	0	4	0	0	0	0	0	0	0	0	17
Bacteria;Armatimonadota;Armatimonadia;Armatimonadales;Armatimonadaceae	Bacteria	Armatimonadota	Armatimonadia	Armatimonadales	Armatimonadaceae	0	0	0	0	0	0	0	0	9	0	0	0	0	0	0	0	0	0	0	0	0	4	0	0	0	0	0	2	0	0	0	0	0	0	0	0	0	0	0	0	0	0	0	0
Bacteria;Patescibacteria;ABY1;Candidatus Magasanikbacteria;__	Bacteria	Patescibacteria	ABY1	Candidatus Magasanikbacteria	__	0	0	0	0	0	0	0	0	0	0	0	0	0	0	0	0	0	2	0	3	0	7	0	29	2	0	0	0	0	0	0	0	0	0	0	0	5	0	0	0	0	0	0	0
Bacteria;Firmicutes;Bacilli;Bacillales;Planococcaceae	Bacteria	Firmicutes	Bacilli	Bacillales	Planococcaceae	0	0	0	0	4	0	0	0	0	0	0	0	0	0	0	0	0	0	0	0	0	0	0	0	0	0	0	0	0	54	0	0	0	6	0	0	0	0	0	0	0	0	0	0
Bacteria;Cyanobacteria;Cyanobacteriia;Pseudanabaenales;Pseudanabaenaceae	Bacteria	Cyanobacteria	Cyanobacteriia	Pseudanabaenales	Pseudanabaenaceae	0	0	0	0	0	0	0	0	4	0	0	0	0	0	0	0	0	0	0	0	0	0	0	0	0	0	0	0	19	31	0	0	0	0	0	0	0	0	0	0	0	0	0	0
Bacteria;Patescibacteria;Parcubacteria;Candidatus Kaiserbacteria;__	Bacteria	Patescibacteria	Parcubacteria	Candidatus Kaiserbacteria	__	0	0	0	0	0	0	0	0	0	0	0	0	0	0	0	0	4	0	0	5	0	0	0	55	0	0	0	0	0	0	0	0	0	0	0	0	0	0	0	0	0	0	0	0
Bacteria;Firmicutes;Clostridia;Oscillospirales;Ethanoligenenaceae	Bacteria	Firmicutes	Clostridia	Oscillospirales	Ethanoligenenaceae	0	0	0	0	0	0	0	0	0	0	0	0	0	0	0	0	0	2	0	0	0	0	0	0	0	0	0	0	0	0	0	0	0	0	0	0	19	0	0	0	0	0	0	42
Bacteria;Firmicutes;Bacilli;Staphylococcales;Staphylococcaceae	Bacteria	Firmicutes	Bacilli	Staphylococcales	Staphylococcaceae	0	0	0	0	0	19	0	0	0	0	0	0	0	0	0	0	0	0	0	0	0	0	0	0	0	0	0	0	0	20	0	0	0	9	0	0	0	0	0	0	0	0	0	0
Bacteria;Actinobacteriota;Actinobacteria;Micrococcales;Demequinaceae	Bacteria	Actinobacteriota	Actinobacteria	Micrococcales	Demequinaceae	0	0	0	0	0	0	0	0	0	0	0	0	0	0	0	0	8	11	2	0	0	0	0	0	0	0	0	0	0	37	0	0	0	0	0	0	0	0	0	0	0	0	0	0
Bacteria;Bacteroidota;Bacteroidia;Cytophagales;Bernardetiaceae	Bacteria	Bacteroidota	Bacteroidia	Cytophagales	Bernardetiaceae	0	0	0	0	0	0	0	0	0	0	0	0	0	0	0	0	0	0	0	7	0	0	0	20	13	9	7	0	0	0	0	0	0	0	0	0	0	0	0	0	0	0	0	0
Bacteria;Verrucomicrobiota;Chlamydiae;Chlamydiales;Parachlamydiaceae	Bacteria	Verrucomicrobiota	Chlamydiae	Chlamydiales	Parachlamydiaceae	0	0	0	0	0	0	0	0	0	3	0	5	0	0	0	9	7	11	0	0	0	0	2	0	0	3	0	4	0	0	0	0	0	0	0	0	2	0	0	0	0	0	2	0
Bacteria;Patescibacteria;Parcubacteria;uncultured bacterium;__	Bacteria	Patescibacteria	Parcubacteria	uncultured bacterium	__	0	0	0	0	0	0	0	0	0	0	0	0	0	0	0	0	0	0	0	0	0	0	0	41	0	3	0	0	0	0	0	0	0	0	0	0	0	0	0	0	0	0	0	5
Bacteria;Patescibacteria;Gracilibacteria;Candidatus Peregrinibacteria;__	Bacteria	Patescibacteria	Gracilibacteria	Candidatus Peregrinibacteria	__	0	0	0	0	0	0	0	0	0	0	0	0	0	0	0	0	0	0	0	3	0	0	0	24	0	4	0	0	2	0	0	0	0	0	0	0	2	0	0	3	0	0	0	12
Bacteria;Desulfobacterota;Desulfobacteria;Desulfobacterales;Desulfosarcinaceae	Bacteria	Desulfobacterota	Desulfobacteria	Desulfobacterales	Desulfosarcinaceae	7	12	0	0	0	0	0	0	0	0	0	0	0	0	0	0	0	4	0	0	0	5	0	0	0	5	0	0	13	0	0	0	0	0	0	0	0	0	0	0	0	0	0	0
Bacteria;Myxococcota;Polyangia;Nannocystales;Nannocystaceae	Bacteria	Myxococcota	Polyangia	Nannocystales	Nannocystaceae	0	0	0	0	0	0	0	6	0	0	0	0	0	3	0	0	0	0	0	0	0	0	0	0	0	0	6	0	0	9	0	0	0	0	0	0	15	0	0	0	0	0	0	0
Bacteria;Proteobacteria;Alphaproteobacteria;Dongiales;Dongiaceae	Bacteria	Proteobacteria	Alphaproteobacteria	Dongiales	Dongiaceae	0	3	0	0	0	0	0	0	3	0	0	0	0	0	0	0	0	0	0	0	0	0	0	10	0	0	0	0	4	0	0	0	5	0	0	0	9	0	0	0	0	0	0	0
Bacteria;Proteobacteria;Alphaproteobacteria;Micavibrionales;Micavibrionaceae	Bacteria	Proteobacteria	Alphaproteobacteria	Micavibrionales	Micavibrionaceae	0	0	0	0	0	0	0	0	0	0	2	0	0	0	0	0	0	0	2	0	0	0	0	26	0	0	3	0	0	0	0	0	0	0	0	0	7	2	0	0	0	0	0	0
Bacteria;Firmicutes;Desulfitobacteriia;Desulfitobacteriales;TC1	Bacteria	Firmicutes	Desulfitobacteriia	Desulfitobacteriales	TC1	0	0	0	0	0	0	0	0	2	0	0	0	0	0	0	0	4	0	3	0	0	0	0	0	0	0	0	0	0	0	0	2	8	0	6	0	10	0	0	8	0	0	0	0
Bacteria;Cyanobacteria;Sericytochromatia;__;__	Bacteria	Cyanobacteria	Sericytochromatia	__	__	0	0	0	0	0	0	0	0	8	0	0	0	0	0	0	0	0	0	0	0	0	0	0	0	0	0	0	4	6	0	0	0	0	0	0	0	3	0	0	0	0	0	3	0
Bacteria;Planctomycetota;Planctomycetes;Pirellulales;Pirellulaceae	Bacteria	Planctomycetota	Planctomycetes	Pirellulales	Pirellulaceae	0	0	0	0	0	0	0	0	3	0	0	0	0	0	0	0	0	2	0	0	0	4	0	0	0	0	9	0	7	16	0	0	0	0	0	0	3	0	0	0	0	0	0	0
Bacteria;Armatimonadota;uncultured;uncultured bacterium;__	Bacteria	Armatimonadota	uncultured	uncultured bacterium	__	0	0	0	0	0	0	0	0	0	0	0	0	0	0	0	0	0	0	0	0	0	0	0	0	0	0	0	0	0	0	0	0	0	0	0	0	19	4	0	0	0	0	0	17
Bacteria;Cyanobacteria;Cyanobacteriia;Cyanobacteriales;Chroococcidiopsaceae	Bacteria	Cyanobacteria	Cyanobacteriia	Cyanobacteriales	Chroococcidiopsaceae	0	0	0	0	0	0	0	0	0	0	3	0	0	0	0	0	0	0	0	2	0	0	0	12	0	21	0	0	0	0	0	0	0	0	0	0	0	0	0	0	0	0	0	0
Bacteria;Proteobacteria;Alphaproteobacteria;Elsterales;Elsteraceae	Bacteria	Proteobacteria	Alphaproteobacteria	Elsterales	Elsteraceae	3	0	0	0	0	0	0	0	0	0	5	0	0	4	0	0	0	0	0	0	0	0	0	6	0	0	3	0	0	0	0	0	5	0	0	0	0	0	0	0	0	2	0	0
Bacteria;Proteobacteria;Gammaproteobacteria;Burkholderiales;Nitrosomonadaceae	Bacteria	Proteobacteria	Gammaproteobacteria	Burkholderiales	Nitrosomonadaceae	0	0	0	0	0	0	0	0	0	13	0	0	0	0	0	0	0	0	0	0	0	0	0	0	0	2	0	0	9	0	0	0	0	0	0	0	2	0	0	6	0	0	0	0
Bacteria;Actinobacteriota;Actinobacteria;Frankiales;Geodermatophilaceae	Bacteria	Actinobacteriota	Actinobacteria	Frankiales	Geodermatophilaceae	0	0	0	0	0	19	0	0	0	0	0	0	0	0	0	0	0	0	0	0	0	0	0	0	0	0	0	0	0	0	0	0	0	26	0	0	0	0	0	0	0	0	0	0
Bacteria;Bdellovibrionota;Oligoflexia;0319-6G20;uncultured bacterium	Bacteria	Bdellovibrionota	Oligoflexia	0319-6G20	uncultured bacterium	0	0	0	0	0	0	0	0	0	0	0	0	0	0	0	0	4	5	0	4	0	0	0	26	0	0	0	0	0	0	0	0	0	0	0	0	0	0	0	0	0	0	2	2
Bacteria;Proteobacteria;Alphaproteobacteria;Tistrellales;Geminicoccaceae	Bacteria	Proteobacteria	Alphaproteobacteria	Tistrellales	Geminicoccaceae	0	0	0	0	44	0	0	0	0	0	0	0	0	0	0	0	0	0	0	0	0	0	0	0	0	0	0	0	0	0	0	0	0	0	0	0	0	0	0	0	0	0	0	0
Bacteria;Patescibacteria;Gracilibacteria;Absconditabacteriales (SR1);uncultured bacterium	Bacteria	Patescibacteria	Gracilibacteria	Absconditabacteriales (SR1)	uncultured bacterium	2	0	0	0	0	0	0	0	0	0	0	0	0	0	0	0	0	0	0	0	0	9	0	5	2	0	4	0	0	0	0	0	0	0	0	0	0	0	0	0	0	0	0	0
Bacteria;Actinobacteriota;Actinobacteria;Frankiales;Nakamurellaceae	Bacteria	Actinobacteriota	Actinobacteria	Frankiales	Nakamurellaceae	0	0	0	0	0	0	0	0	8	0	0	2	0	0	0	0	0	0	0	0	0	0	0	0	5	0	5	0	0	0	0	0	0	0	0	0	0	0	0	0	0	0	0	0
Bacteria;Proteobacteria;Alphaproteobacteria;uncultured;uncultured bacterium	Bacteria	Proteobacteria	Alphaproteobacteria	uncultured	uncultured bacterium	0	2	0	0	0	0	0	0	0	0	18	0	0	0	0	0	0	3	0	0	0	0	0	0	0	0	0	0	0	0	0	4	0	0	0	0	8	0	0	6	0	0	0	0
Bacteria;Firmicutes;Clostridia;Clostridiales;Oxobacteraceae	Bacteria	Firmicutes	Clostridia	Clostridiales	Oxobacteraceae	0	0	0	0	0	0	0	0	0	0	0	0	0	0	0	0	0	0	0	0	0	0	0	0	0	0	0	0	0	0	0	0	0	0	0	0	16	0	0	0	0	0	0	24
Bacteria;Actinobacteriota;Actinobacteria;Corynebacteriales;Corynebacteriaceae	Bacteria	Actinobacteriota	Actinobacteria	Corynebacteriales	Corynebacteriaceae	0	0	0	0	14	0	0	0	0	0	0	0	0	7	0	0	0	0	0	0	0	0	0	0	0	3	0	0	0	7	0	0	0	0	0	0	0	0	0	0	0	0	0	0
Bacteria;Proteobacteria;Alphaproteobacteria;Caulobacterales;Hyphomonadaceae	Bacteria	Proteobacteria	Alphaproteobacteria	Caulobacterales	Hyphomonadaceae	0	0	0	0	0	0	0	0	0	0	0	0	0	0	0	0	0	0	0	0	0	0	0	0	0	8	0	0	0	0	0	0	4	0	0	0	12	0	0	0	0	0	0	0
Bacteria;Actinobacteriota;Acidimicrobiia;Microtrichales;Microtrichaceae	Bacteria	Actinobacteriota	Acidimicrobiia	Microtrichales	Microtrichaceae	0	0	0	0	0	0	0	0	4	0	0	0	0	0	0	0	0	0	0	4	0	11	0	0	0	0	0	0	0	0	0	0	0	0	0	0	0	0	0	0	0	0	0	0
Bacteria;Bacteroidota;Bacteroidia;Bacteroidales;Bacteroidales UCG-001	Bacteria	Bacteroidota	Bacteroidia	Bacteroidales	Bacteroidales UCG-001	0	0	0	0	0	0	0	0	0	0	0	0	0	0	0	0	0	0	0	0	0	0	0	0	0	0	0	0	0	0	0	0	0	0	0	0	7	0	0	0	0	0	0	31
Bacteria;Patescibacteria;ABY1;Candidatus Falkowbacteria;uncultured bacterium	Bacteria	Patescibacteria	ABY1	Candidatus Falkowbacteria	uncultured bacterium	0	0	0	0	0	0	0	0	0	0	0	0	0	0	0	0	5	8	0	2	0	0	0	19	0	0	0	0	0	0	0	0	0	0	0	0	0	0	0	0	0	0	0	0
Bacteria;Patescibacteria;Parcubacteria;Candidatus Kaiserbacteria;uncultured bacterium	Bacteria	Patescibacteria	Parcubacteria	Candidatus Kaiserbacteria	uncultured bacterium	0	0	0	0	0	0	0	0	0	0	0	0	0	0	0	0	0	0	0	4	0	0	0	28	0	4	0	0	0	0	0	0	0	0	0	0	0	0	0	0	0	0	0	0
Bacteria;Desulfobacterota;Desulfuromonadia;Bradymonadales;uncultured organism	Bacteria	Desulfobacterota	Desulfuromonadia	Bradymonadales	uncultured organism	0	0	0	0	0	0	0	4	3	0	0	0	0	5	0	0	9	16	0	0	0	0	0	0	0	0	0	0	0	0	0	0	0	0	0	0	0	0	0	0	0	0	0	0
Bacteria;Patescibacteria;Dojkabacteria;uncultured bacterium;__	Bacteria	Patescibacteria	Dojkabacteria	uncultured bacterium	__	0	0	0	0	0	0	0	0	0	0	0	0	0	0	0	0	2	0	0	0	0	0	0	20	0	0	0	0	0	0	0	0	0	0	0	0	2	2	0	0	0	0	0	11
Bacteria;Actinobacteriota;Acidimicrobiia;Microtrichales;Ilumatobacteraceae	Bacteria	Actinobacteriota	Acidimicrobiia	Microtrichales	Ilumatobacteraceae	0	0	0	0	0	0	0	6	2	0	2	0	0	7	0	0	0	0	0	0	0	0	0	0	0	0	8	0	0	0	0	0	0	0	0	0	7	0	0	0	0	0	0	0
Bacteria;Dependentiae;Babeliae;Babeliales;uncultured bacterium	Bacteria	Dependentiae	Babeliae	Babeliales	uncultured bacterium	0	5	0	0	0	0	0	0	0	0	0	0	0	0	0	0	0	0	0	0	0	0	0	0	0	0	0	0	0	29	0	0	0	0	0	0	0	0	0	0	0	0	0	0
Bacteria;Patescibacteria;ABY1;Candidatus Magasanikbacteria;uncultured bacterium	Bacteria	Patescibacteria	ABY1	Candidatus Magasanikbacteria	uncultured bacterium	0	0	0	0	0	0	0	0	0	0	0	0	0	0	0	0	0	0	0	14	0	0	0	17	0	2	0	0	0	0	0	0	0	0	0	0	0	0	0	0	0	0	0	0
Bacteria;Proteobacteria;Gammaproteobacteria;Burkholderiales;Procabacteriaceae	Bacteria	Proteobacteria	Gammaproteobacteria	Burkholderiales	Procabacteriaceae	0	0	0	0	0	0	0	0	0	0	0	0	0	0	0	0	0	0	0	0	0	0	0	0	0	0	0	0	0	0	0	0	0	0	0	0	0	0	0	0	0	0	0	0
Bacteria;Proteobacteria;Gammaproteobacteria;Coxiellales;Coxiellaceae	Bacteria	Proteobacteria	Gammaproteobacteria	Coxiellales	Coxiellaceae	0	0	0	0	0	0	0	0	0	0	0	0	0	0	0	0	0	0	0	2	0	0	0	3	2	0	0	2	0	0	0	0	0	0	0	0	0	0	0	0	0	0	0	4
Bacteria;Myxococcota;Myxococcia;Myxococcales;Myxococcaceae	Bacteria	Myxococcota	Myxococcia	Myxococcales	Myxococcaceae	0	0	0	0	0	0	0	0	0	0	0	0	0	0	0	0	0	0	0	3	0	0	0	3	0	0	2	0	0	0	0	0	0	0	0	0	12	0	0	2	0	0	0	4
Bacteria;Bacteroidota;Bacteroidia;Bacteroidales;Muribaculaceae	Bacteria	Bacteroidota	Bacteroidia	Bacteroidales	Muribaculaceae	0	0	0	0	0	0	0	0	0	0	0	0	0	0	0	0	0	0	0	0	0	0	0	0	0	0	0	0	0	0	0	4	0	0	0	0	3	0	0	0	0	0	0	23
Bacteria;Proteobacteria;Alphaproteobacteria;uncultured;__	Bacteria	Proteobacteria	Alphaproteobacteria	uncultured	__	2	0	0	0	0	0	0	0	0	0	0	0	0	7	0	0	0	0	0	9	0	6	0	0	0	6	0	0	0	0	0	0	0	0	0	0	0	0	0	0	0	0	0	0
Bacteria;Proteobacteria;Gammaproteobacteria;Enterobacterales;Morganellaceae	Bacteria	Proteobacteria	Gammaproteobacteria	Enterobacterales	Morganellaceae	0	30	0	0	0	0	0	0	0	0	0	0	0	0	0	0	0	0	0	0	0	0	0	0	0	0	0	0	0	0	0	0	0	0	0	0	0	0	0	0	0	0	0	0
Bacteria;Patescibacteria;Microgenomatia;Candidatus Curtissbacteria;__	Bacteria	Patescibacteria	Microgenomatia	Candidatus Curtissbacteria	__	0	0	0	0	21	0	0	0	0	0	0	0	0	0	0	0	0	0	0	0	0	0	0	8	0	0	0	0	0	0	0	0	0	0	0	0	0	0	0	0	0	0	0	0
Bacteria;WPS-2;uncultured bacterium;__;__	Bacteria	WPS-2	uncultured bacterium	__	__	0	0	0	0	0	0	0	0	0	0	5	0	0	0	0	0	3	6	0	0	0	0	0	0	0	0	0	0	4	7	0	0	0	0	0	0	0	0	0	0	0	0	0	0
Bacteria;Cyanobacteria;Cyanobacteriia;Oxyphotobacteria Incertae Sedis;Unknown Family	Bacteria	Cyanobacteria	Cyanobacteriia	Oxyphotobacteria Incertae Sedis	Unknown Family	0	0	0	0	23	0	0	0	5	0	0	0	0	0	0	0	0	0	0	0	0	0	0	0	0	0	0	0	0	0	0	0	0	0	0	0	0	0	0	0	0	0	0	0
Bacteria;Hydrogenedentes;Hydrogenedentia;Hydrogenedentiales;Hydrogenedensaceae	Bacteria	Hydrogenedentes	Hydrogenedentia	Hydrogenedentiales	Hydrogenedensaceae	0	7	0	0	0	0	0	0	0	0	0	0	0	0	0	0	0	0	0	0	0	0	0	5	0	0	0	0	11	0	0	0	0	0	0	0	0	0	0	0	0	0	0	0
Bacteria;Proteobacteria;Gammaproteobacteria;EC3;uncultured bacterium	Bacteria	Proteobacteria	Gammaproteobacteria	EC3	uncultured bacterium	0	0	0	0	0	0	0	3	0	0	0	0	0	10	0	0	0	0	0	0	0	0	0	0	0	0	0	0	3	0	0	0	0	0	2	0	6	3	0	0	0	0	0	0
Bacteria;Campilobacterota;Campylobacteria;Campylobacterales;uncultured	Bacteria	Campilobacterota	Campylobacteria	Campylobacterales	uncultured	0	8	0	0	0	0	0	0	0	0	0	0	0	0	0	0	2	0	0	0	0	0	0	0	0	5	3	0	0	0	0	0	0	0	0	0	0	0	0	2	0	0	0	6
Bacteria;Patescibacteria;Parcubacteria;Candidatus Vogelbacteria;__	Bacteria	Patescibacteria	Parcubacteria	Candidatus Vogelbacteria	__	0	0	0	0	0	0	0	0	0	0	0	0	0	0	0	0	0	0	0	0	0	0	0	26	0	0	0	0	0	0	0	0	0	0	0	0	0	0	0	0	0	0	0	0
Bacteria;Proteobacteria;Gammaproteobacteria;uncultured;__	Bacteria	Proteobacteria	Gammaproteobacteria	uncultured	__	0	11	0	0	0	0	0	0	0	0	0	0	0	0	0	0	2	0	0	0	0	0	0	0	0	0	0	0	0	11	0	0	0	0	0	0	0	0	0	0	0	0	0	0
Bacteria;Myxococcota;Polyangia;Polyangiales;BIrii41	Bacteria	Myxococcota	Polyangia	Polyangiales	BIrii41	0	0	0	0	0	0	0	0	0	0	0	0	0	0	0	0	0	0	0	0	0	7	0	0	0	0	0	0	0	0	0	0	0	0	0	0	15	0	0	0	0	0	0	0
Bacteria;Patescibacteria;ABY1;Candidatus Kerfeldbacteria;__	Bacteria	Patescibacteria	ABY1	Candidatus Kerfeldbacteria	__	0	0	0	0	0	0	0	0	0	0	0	0	0	0	0	0	0	0	0	0	0	0	0	15	0	0	0	0	0	0	0	0	0	0	0	0	8	0	0	0	0	0	0	0
Bacteria;Patescibacteria;ABY1;Candidatus Kerfeldbacteria;uncultured bacterium	Bacteria	Patescibacteria	ABY1	Candidatus Kerfeldbacteria	uncultured bacterium	0	0	0	0	0	0	0	0	0	0	0	0	0	0	0	0	0	0	0	0	0	0	0	23	0	0	0	0	0	0	0	0	0	0	0	0	0	0	0	0	0	0	0	0
Bacteria;Verrucomicrobiota;Verrucomicrobiae;Chthoniobacterales;Terrimicrobiaceae	Bacteria	Verrucomicrobiota	Verrucomicrobiae	Chthoniobacterales	Terrimicrobiaceae	0	0	0	0	0	0	0	0	0	0	0	0	0	0	0	0	0	0	0	0	0	0	0	4	0	0	0	0	7	0	0	0	0	0	0	0	0	0	0	0	0	0	0	0
Bacteria;Bacteroidota;Bacteroidia;Bacteroidales;SB-5	Bacteria	Bacteroidota	Bacteroidia	Bacteroidales	SB-5	0	0	0	0	0	0	0	0	0	0	0	0	0	0	0	0	0	0	0	0	0	16	0	0	0	0	0	0	0	0	0	0	0	0	0	0	6	0	0	0	0	0	0	0
Bacteria;Proteobacteria;Alphaproteobacteria;Rickettsiales;Anaplasmataceae	Bacteria	Proteobacteria	Alphaproteobacteria	Rickettsiales	Anaplasmataceae	0	0	0	0	0	0	0	0	0	0	0	0	0	0	0	0	0	0	0	0	0	0	0	14	0	0	0	0	0	0	0	0	0	0	0	0	0	0	0	0	0	0	0	0
Bacteria;Verrucomicrobiota;Kiritimatiellae;WCHB1-41;uncultured bacterium	Bacteria	Verrucomicrobiota	Kiritimatiellae	WCHB1-41	uncultured bacterium	0	0	0	0	0	0	0	0	0	0	0	0	0	0	0	0	0	0	0	0	0	5	0	0	0	0	0	0	0	0	0	0	0	0	0	0	0	0	0	0	0	0	0	17
Bacteria;Actinobacteriota;Actinobacteria;Micrococcales;Brevibacteriaceae	Bacteria	Actinobacteriota	Actinobacteria	Micrococcales	Brevibacteriaceae	0	0	0	0	21	0	0	0	0	0	0	0	0	0	0	0	0	0	0	0	0	0	0	0	0	0	0	0	0	0	0	0	0	0	0	0	0	0	0	0	0	0	0	0
Bacteria;Cyanobacteria;Cyanobacteriia;Leptolyngbyales;Leptolyngbyaceae	Bacteria	Cyanobacteria	Cyanobacteriia	Leptolyngbyales	Leptolyngbyaceae	0	0	0	0	0	0	0	0	0	0	0	0	0	0	0	0	0	0	0	0	0	8	0	0	0	0	0	0	0	0	0	0	0	0	0	0	0	0	0	0	0	0	0	0
Bacteria;Proteobacteria;Alphaproteobacteria;Reyranellales;Reyranellaceae	Bacteria	Proteobacteria	Alphaproteobacteria	Reyranellales	Reyranellaceae	0	10	0	0	0	0	0	0	3	0	0	0	0	0	0	0	0	0	0	0	0	0	0	0	0	0	0	0	0	0	0	0	0	0	0	0	0	0	0	0	0	0	0	0
Bacteria;Spirochaetota;V2072-189E03;__;__	Bacteria	Spirochaetota	V2072-189E03	__	__	0	0	0	0	0	0	0	0	0	0	0	0	0	2	0	0	0	0	0	0	0	6	0	0	0	4	0	0	4	0	0	0	0	0	0	0	5	0	0	0	0	0	0	0
Bacteria;Firmicutes;Clostridia;Hungateiclostridiaceae;__	Bacteria	Firmicutes	Clostridia	Hungateiclostridiaceae	__	0	0	0	0	0	0	0	0	0	0	0	0	0	0	0	0	0	0	0	0	0	0	0	0	0	0	0	0	0	0	0	0	0	0	0	0	0	0	0	0	0	0	0	20
Bacteria;GAL15;uncultured bacterium;__;__	Bacteria	GAL15	uncultured bacterium	__	__	0	0	0	0	17	0	0	0	0	0	0	0	0	0	0	0	0	0	0	0	0	3	0	0	0	0	0	0	0	0	0	0	0	0	0	0	0	0	0	0	0	0	0	0
Bacteria;Proteobacteria;Alphaproteobacteria;Rhizobiales;A0839	Bacteria	Proteobacteria	Alphaproteobacteria	Rhizobiales	A0839	0	0	0	0	0	0	0	4	0	0	3	0	0	6	0	0	0	0	0	0	0	0	0	0	0	0	0	0	5	0	0	0	2	0	0	0	0	0	0	0	0	0	0	0
Bacteria;Actinobacteriota;Actinobacteria;Micrococcales;Dermatophilaceae	Bacteria	Actinobacteriota	Actinobacteria	Micrococcales	Dermatophilaceae	0	0	0	0	0	0	0	0	0	0	4	0	0	0	0	0	0	0	0	0	0	14	0	0	0	0	0	0	0	0	0	0	0	0	0	0	0	0	0	0	0	0	0	0
Bacteria;Firmicutes;Bacilli;Exiguobacterales;Exiguobacteraceae	Bacteria	Firmicutes	Bacilli	Exiguobacterales	Exiguobacteraceae	0	0	0	0	0	0	0	5	0	0	0	0	0	0	0	0	0	0	0	0	0	3	0	0	0	0	0	0	0	0	0	0	0	0	0	0	0	0	0	0	0	0	0	0
Bacteria;Firmicutes;Clostridia;Lachnospirales;Defluviitaleaceae	Bacteria	Firmicutes	Clostridia	Lachnospirales	Defluviitaleaceae	0	0	0	0	0	0	0	0	0	0	0	0	0	0	0	0	14	0	0	0	0	0	0	0	0	0	0	0	0	0	0	0	0	0	0	0	0	0	0	0	0	0	0	4
Bacteria;Myxococcota;bacteriap25;uncultured bacterium;__	Bacteria	Myxococcota	bacteriap25	uncultured bacterium	__	0	0	0	0	3	0	0	0	0	0	0	0	0	0	0	0	0	0	0	5	0	0	0	0	0	0	0	0	0	0	0	0	0	0	0	0	0	0	0	0	0	0	0	0
Bacteria;Bacteroidota;Bacteroidia;Chitinophagales;37-13	Bacteria	Bacteroidota	Bacteroidia	Chitinophagales	37-13	0	0	0	0	0	0	0	2	0	0	0	0	0	0	0	0	0	0	0	0	0	0	0	0	0	0	0	0	3	0	0	0	0	0	0	0	8	0	0	0	0	0	0	0
Bacteria;Patescibacteria;Parcubacteria;Candidatus Campbellbacteria;uncultured bacterium	Bacteria	Patescibacteria	Parcubacteria	Candidatus Campbellbacteria	uncultured bacterium	0	0	0	0	0	0	0	2	0	0	0	0	0	0	0	0	0	0	0	0	0	0	0	8	0	2	0	0	0	0	0	0	0	0	0	0	0	0	0	0	0	0	0	0
Bacteria;Patescibacteria;Saccharimonadia;Saccharimonadales;LWQ8	Bacteria	Patescibacteria	Saccharimonadia	Saccharimonadales	LWQ8	0	0	0	0	0	0	0	0	0	0	0	0	0	10	0	0	0	0	0	0	0	0	0	5	0	0	0	0	0	0	0	0	0	0	0	0	0	0	0	0	0	0	0	0
Bacteria;Actinobacteriota;Actinobacteria;Corynebacteriales;Nocardiaceae	Bacteria	Actinobacteriota	Actinobacteria	Corynebacteriales	Nocardiaceae	0	0	0	0	0	0	0	0	0	0	0	0	0	0	0	0	0	0	0	0	0	0	0	0	0	0	0	0	0	0	0	0	0	0	0	0	0	0	0	0	0	0	0	0
Bacteria;Actinobacteriota;Actinobacteria;Frankiales;Sporichthyaceae	Bacteria	Actinobacteriota	Actinobacteria	Frankiales	Sporichthyaceae	0	0	0	0	0	5	0	0	0	0	0	0	0	0	0	0	0	2	0	0	0	0	0	0	0	0	0	0	0	0	0	0	2	0	0	0	4	0	0	0	3	0	0	0
Bacteria;Campilobacterota;Campylobacteria;Campylobacterales;Sulfurovaceae	Bacteria	Campilobacterota	Campylobacteria	Campylobacterales	Sulfurovaceae	0	0	0	0	0	0	0	0	0	0	0	0	0	0	0	0	0	0	0	0	0	5	0	6	0	5	0	0	0	0	0	0	0	0	0	0	0	0	0	0	0	0	0	0
Bacteria;Cyanobacteria;Cyanobacteriia;Cyanobacteriales;Cyanobacteriaceae	Bacteria	Cyanobacteria	Cyanobacteriia	Cyanobacteriales	Cyanobacteriaceae	0	0	0	0	0	0	0	0	0	0	0	0	0	0	0	0	0	0	0	0	0	2	0	0	0	0	0	0	6	0	0	0	0	0	0	0	5	0	0	0	0	0	0	0
Bacteria;Cyanobacteria;Cyanobacteriia;Cyanobacteriales;Nostocaceae	Bacteria	Cyanobacteria	Cyanobacteriia	Cyanobacteriales	Nostocaceae	0	0	0	0	0	0	0	0	0	0	0	0	0	0	0	0	0	0	0	0	0	0	0	0	0	0	0	0	0	16	0	0	0	0	0	0	0	0	0	0	0	0	0	0
Bacteria;Methylomirabilota;Methylomirabilia;Rokubacteriales;uncultured bacterium	Bacteria	Methylomirabilota	Methylomirabilia	Rokubacteriales	uncultured bacterium	0	0	0	0	0	0	0	0	0	0	0	0	0	0	0	0	0	0	0	6	0	0	0	10	0	0	0	0	0	0	0	0	0	0	0	0	0	0	0	0	0	0	0	0
Bacteria;Patescibacteria;Microgenomatia;Candidatus Levybacteria;uncultured bacterium	Bacteria	Patescibacteria	Microgenomatia	Candidatus Levybacteria	uncultured bacterium	0	0	0	0	14	0	0	0	0	0	0	0	0	0	0	0	0	0	0	0	0	0	0	2	0	0	0	0	0	0	0	0	0	0	0	0	0	0	0	0	0	0	0	0
Bacteria;Acidobacteriota;Vicinamibacteria;Vicinamibacterales;uncultured	Bacteria	Acidobacteriota	Vicinamibacteria	Vicinamibacterales	uncultured	0	0	0	0	0	0	0	0	0	0	0	0	0	0	0	0	0	0	0	6	0	0	0	0	0	7	2	0	0	0	0	0	0	0	0	0	0	0	0	0	0	0	0	0
Bacteria;Bacteroidota;Bacteroidia;Flavobacteriales;Cryomorphaceae	Bacteria	Bacteroidota	Bacteroidia	Flavobacteriales	Cryomorphaceae	0	0	0	0	0	0	0	0	0	0	0	0	0	0	0	0	0	0	0	0	0	3	0	0	0	0	0	0	2	0	0	0	4	0	0	0	6	0	0	0	0	0	0	0
Bacteria;Cyanobacteria;Cyanobacteriia;Cyanobacteriales;__	Bacteria	Cyanobacteria	Cyanobacteriia	Cyanobacteriales	__	0	0	0	0	0	0	0	0	7	0	0	0	0	0	0	0	0	0	0	0	0	0	0	0	0	0	0	0	8	0	0	0	0	0	0	0	0	0	0	0	0	0	0	0
Bacteria;Cyanobacteria;Vampirivibrionia;Caenarcaniphilales;__	Bacteria	Cyanobacteria	Vampirivibrionia	Caenarcaniphilales	__	0	8	0	0	0	0	0	0	0	0	0	0	0	0	0	0	0	0	0	0	0	0	0	0	0	0	0	0	0	2	0	0	0	0	0	0	2	0	0	0	0	0	0	0
Bacteria;Deinococcota;Deinococci;Deinococcales;Trueperaceae	Bacteria	Deinococcota	Deinococci	Deinococcales	Trueperaceae	0	0	0	0	0	0	0	0	0	0	0	0	0	0	0	0	0	0	0	0	0	0	0	0	0	7	5	0	0	0	0	0	0	0	0	0	0	0	0	0	0	0	0	0
Bacteria;Nitrospirota;Nitrospiria;Nitrospirales;Nitrospiraceae	Bacteria	Nitrospirota	Nitrospiria	Nitrospirales	Nitrospiraceae	0	0	0	0	0	0	0	0	0	0	0	0	0	0	0	0	0	0	0	0	0	0	0	5	0	10	0	0	0	0	0	0	0	0	0	0	0	0	0	0	0	0	0	0
Bacteria;Proteobacteria;Gammaproteobacteria;Cellvibrionales;Halieaceae	Bacteria	Proteobacteria	Gammaproteobacteria	Cellvibrionales	Halieaceae	0	5	0	0	0	0	0	0	0	0	0	0	0	0	0	0	0	0	0	0	0	0	0	0	0	0	0	0	0	0	0	0	0	0	0	0	10	0	0	0	0	0	0	0
Bacteria;Acidobacteriota;Vicinamibacteria;Vicinamibacterales;Vicinamibacteraceae	Bacteria	Acidobacteriota	Vicinamibacteria	Vicinamibacterales	Vicinamibacteraceae	0	0	0	0	0	0	0	0	0	0	0	0	0	0	0	0	0	0	0	0	0	0	0	0	0	7	0	0	0	0	0	0	0	0	0	0	0	0	0	0	0	0	0	0
Bacteria;Actinobacteriota;Coriobacteriia;Coriobacteriales;Eggerthellaceae	Bacteria	Actinobacteriota	Coriobacteriia	Coriobacteriales	Eggerthellaceae	0	0	7	0	0	0	0	0	0	0	0	0	0	0	0	0	0	0	0	0	0	0	0	0	0	0	0	0	0	0	0	0	0	0	0	0	0	0	0	0	0	2	0	0
Bacteria;Bacteroidota;Kryptonia;Kryptoniales;BSV26	Bacteria	Bacteroidota	Kryptonia	Kryptoniales	BSV26	0	0	0	0	0	0	0	0	0	0	0	0	0	0	0	0	0	0	0	0	0	0	0	0	0	0	2	3	0	0	0	0	0	0	0	0	6	0	0	3	0	0	0	0
Bacteria;Firmicutes;__;__;__	Bacteria	Firmicutes	__	__	__	3	0	0	0	0	0	0	0	0	0	0	0	0	0	0	0	0	0	0	6	0	0	0	0	0	0	0	0	0	0	0	0	0	0	0	0	0	0	0	0	0	0	0	5
Bacteria;Patescibacteria;Berkelbacteria;__;__	Bacteria	Patescibacteria	Berkelbacteria	__	__	0	0	0	0	0	0	0	0	0	0	0	0	0	0	0	0	0	0	0	0	0	0	0	14	0	0	0	0	0	0	0	0	0	0	0	0	0	0	0	0	0	0	0	0
Bacteria;Patescibacteria;Gracilibacteria;Candidatus Peribacteria;uncultured bacterium	Bacteria	Patescibacteria	Gracilibacteria	Candidatus Peribacteria	uncultured bacterium	0	0	0	0	0	0	0	0	0	0	0	0	0	0	0	0	0	0	0	0	0	0	0	9	0	2	0	0	0	0	0	0	0	0	0	0	0	0	0	0	0	0	0	0
Bacteria;Patescibacteria;Microgenomatia;Candidatus Pacebacteria;uncultured bacterium	Bacteria	Patescibacteria	Microgenomatia	Candidatus Pacebacteria	uncultured bacterium	0	0	0	0	0	0	0	0	0	0	0	0	0	0	0	0	0	0	0	0	0	0	0	12	2	0	0	0	0	0	0	0	0	0	0	0	0	0	0	0	0	0	0	0
Bacteria;Patescibacteria;Parcubacteria;Candidatus Nomurabacteria;uncultured bacterium	Bacteria	Patescibacteria	Parcubacteria	Candidatus Nomurabacteria	uncultured bacterium	0	0	0	0	0	0	0	0	0	0	0	0	0	0	0	0	0	0	0	0	0	0	0	8	4	0	0	0	0	0	0	0	0	0	0	0	0	0	0	0	0	0	0	0
Bacteria;Patescibacteria;Parcubacteria;GWA2-38-13b;__	Bacteria	Patescibacteria	Parcubacteria	GWA2-38-13b	__	0	0	0	0	0	0	0	0	0	0	0	0	0	0	0	0	0	0	0	0	0	0	0	14	0	0	0	0	0	0	0	0	0	0	0	0	0	0	0	0	0	0	0	0
Bacteria;Synergistota;Synergistia;Synergistales;Synergistaceae	Bacteria	Synergistota	Synergistia	Synergistales	Synergistaceae	0	0	0	0	0	0	0	0	5	0	0	0	0	0	0	0	0	0	0	0	0	0	0	0	0	0	0	0	0	0	0	0	0	0	0	0	6	0	0	0	0	0	0	3
Bacteria;Verrucomicrobiota;Lentisphaeria;Lentisphaerales;Lentisphaeraceae	Bacteria	Verrucomicrobiota	Lentisphaeria	Lentisphaerales	Lentisphaeraceae	0	0	0	0	0	0	0	0	0	0	0	0	0	0	0	0	8	0	3	0	0	0	0	0	0	0	0	0	0	0	0	0	0	0	0	0	3	0	0	0	0	0	0	0
Bacteria;Armatimonadota;Armatimonadia;Armatimonadales;uncultured bacterium	Bacteria	Armatimonadota	Armatimonadia	Armatimonadales	uncultured bacterium	0	0	0	0	0	0	0	0	0	0	0	0	0	0	0	0	0	0	0	0	0	0	0	0	0	0	0	0	0	0	0	0	0	0	0	0	7	0	0	0	0	0	0	6
Bacteria;Patescibacteria;Microgenomatia;Candidatus Roizmanbacteria;uncultured bacterium	Bacteria	Patescibacteria	Microgenomatia	Candidatus Roizmanbacteria	uncultured bacterium	0	0	0	0	0	0	0	0	0	0	0	0	0	0	0	0	0	0	0	0	0	0	0	13	0	0	0	0	0	0	0	0	0	0	0	0	0	0	0	0	0	0	0	0
Bacteria;Patescibacteria;Parcubacteria;32-520;__	Bacteria	Patescibacteria	Parcubacteria	32-520	__	0	0	0	0	0	0	0	0	0	0	0	0	0	0	0	0	0	0	0	0	0	0	0	13	0	0	0	0	0	0	0	0	0	0	0	0	0	0	0	0	0	0	0	0
Bacteria;Proteobacteria;Alphaproteobacteria;Caedibacterales;Caedibacteraceae	Bacteria	Proteobacteria	Alphaproteobacteria	Caedibacterales	Caedibacteraceae	0	0	0	0	0	0	0	0	0	0	0	0	0	0	0	3	0	0	0	0	0	0	0	0	5	0	0	0	0	0	0	0	0	0	0	0	0	0	0	0	0	0	0	0
Bacteria;Proteobacteria;Alphaproteobacteria;Rhizobiales;__	Bacteria	Proteobacteria	Alphaproteobacteria	Rhizobiales	__	0	0	0	0	0	0	0	0	0	0	0	0	0	0	0	0	0	0	0	0	0	3	0	0	0	0	0	0	0	0	0	0	0	0	0	0	0	0	0	3	0	0	0	0
Bacteria;Spirochaetota;MVP-15;uncultured bacterium;__	Bacteria	Spirochaetota	MVP-15	uncultured bacterium	__	0	0	0	0	0	0	0	0	0	0	0	0	0	0	0	0	0	0	0	0	0	0	0	0	0	0	0	0	0	0	0	0	0	0	0	0	0	0	0	0	0	0	4	5
Bacteria;Actinobacteriota;Actinobacteria;Micrococcales;Sanguibacteraceae	Bacteria	Actinobacteriota	Actinobacteria	Micrococcales	Sanguibacteraceae	0	0	0	0	0	0	0	0	0	0	0	0	0	0	0	0	0	0	0	0	0	0	0	0	0	0	0	0	0	0	0	0	0	0	0	0	0	0	0	0	0	0	0	0
Bacteria;Bacteroidota;Bacteroidia;Bacteroidales;Marinifilaceae	Bacteria	Bacteroidota	Bacteroidia	Bacteroidales	Marinifilaceae	0	0	0	0	0	0	0	0	0	0	0	0	0	0	0	0	0	0	0	0	0	0	0	0	0	0	0	0	0	0	0	0	0	0	0	0	4	0	0	0	0	0	0	8
Bacteria;Bdellovibrionota;Bdellovibrionia;__;__	Bacteria	Bdellovibrionota	Bdellovibrionia	__	__	0	0	0	0	0	0	0	0	0	0	0	0	0	0	0	0	0	0	0	0	0	3	0	0	2	0	0	0	0	2	0	0	0	0	0	0	0	0	0	0	0	0	0	0
Bacteria;Firmicutes;Bacilli;Lactobacillales;Listeriaceae	Bacteria	Firmicutes	Bacilli	Lactobacillales	Listeriaceae	0	0	0	0	0	0	0	0	0	0	6	0	0	0	0	0	0	0	0	6	0	0	0	0	0	0	0	0	0	0	0	0	0	0	0	0	0	0	0	0	0	0	0	0
Bacteria;Acidobacteriota;Acidobacteriae;Bryobacterales;Bryobacteraceae	Bacteria	Acidobacteriota	Acidobacteriae	Bryobacterales	Bryobacteraceae	0	0	0	0	0	0	0	0	0	0	0	0	0	0	0	0	0	0	0	0	0	0	0	7	0	0	2	0	0	0	0	0	0	0	0	0	0	0	0	0	0	0	0	0
Bacteria;Firmicutes;Clostridia;Peptostreptococcales-Tissierellales;Anaerococcus	Bacteria	Firmicutes	Clostridia	Peptostreptococcales-Tissierellales	Anaerococcus	0	0	0	0	0	0	0	0	0	0	0	0	0	0	0	0	0	0	0	0	0	0	0	0	0	0	0	0	0	0	0	0	0	11	0	0	0	0	0	0	0	0	0	0
Bacteria;Firmicutes;Clostridia;Peptostreptococcales-Tissierellales;Finegoldia	Bacteria	Firmicutes	Clostridia	Peptostreptococcales-Tissierellales	Finegoldia	0	0	0	0	0	0	0	0	0	0	0	0	0	11	0	0	0	0	0	0	0	0	0	0	0	0	0	0	0	0	0	0	0	0	0	0	0	0	0	0	0	0	0	0
Bacteria;Patescibacteria;CPR2;__;__	Bacteria	Patescibacteria	CPR2	__	__	0	0	0	0	0	0	0	0	0	0	0	0	0	0	0	0	0	0	0	0	0	0	0	4	0	0	0	0	0	0	0	0	2	0	0	0	0	0	0	3	0	0	0	2
Bacteria;Patescibacteria;Parcubacteria;uncultured organism;__	Bacteria	Patescibacteria	Parcubacteria	uncultured organism	__	0	0	0	0	0	0	0	0	0	0	0	0	0	0	0	0	0	0	0	0	0	0	0	11	0	0	0	0	0	0	0	0	0	0	0	0	0	0	0	0	0	0	0	0
Bacteria;Proteobacteria;Alphaproteobacteria;Azospirillales;Azospirillaceae	Bacteria	Proteobacteria	Alphaproteobacteria	Azospirillales	Azospirillaceae	0	0	0	0	0	0	0	0	0	0	0	0	0	0	0	0	0	0	0	0	0	5	0	0	6	0	0	0	0	0	0	0	0	0	0	0	0	0	0	0	0	0	0	0
Bacteria;SAR324 clade(Marine group B);uncultured bacterium;__;__	Bacteria	SAR324 clade(Marine group B)	uncultured bacterium	__	__	0	0	0	0	0	0	0	0	0	0	0	0	0	0	0	0	0	2	0	0	0	0	0	0	0	0	0	0	7	0	0	0	0	0	0	0	2	0	0	0	0	0	0	0
Bacteria;Cyanobacteria;Cyanobacteriia;SepB-3;__	Bacteria	Cyanobacteria	Cyanobacteriia	SepB-3	__	0	0	0	0	0	0	0	0	0	0	0	0	0	0	0	0	0	0	0	0	0	0	0	0	0	0	0	0	4	0	0	0	0	0	0	0	0	0	0	0	0	0	0	0
Bacteria;Patescibacteria;Microgenomatia;Candidatus Collierbacteria;__	Bacteria	Patescibacteria	Microgenomatia	Candidatus Collierbacteria	__	0	0	0	0	0	0	0	0	0	0	0	0	0	0	0	0	0	0	0	0	0	0	0	5	0	3	0	0	0	0	0	0	0	0	0	0	0	0	0	0	0	0	0	0
Bacteria;Patescibacteria;Parcubacteria;Candidatus Yanofskybacteria;uncultured bacterium	Bacteria	Patescibacteria	Parcubacteria	Candidatus Yanofskybacteria	uncultured bacterium	0	0	0	0	0	0	0	0	0	0	0	0	0	0	0	0	0	0	0	3	0	0	0	7	0	0	0	0	0	0	0	0	0	0	0	0	0	0	0	0	0	0	0	0
Bacteria;Proteobacteria;Gammaproteobacteria;Burkholderiales;Chitinimonadaceae	Bacteria	Proteobacteria	Gammaproteobacteria	Burkholderiales	Chitinimonadaceae	0	0	0	0	0	0	0	0	0	0	0	0	0	0	0	0	0	0	0	0	0	0	0	0	0	0	0	0	0	0	0	0	0	0	0	0	0	0	0	0	0	0	0	0
Bacteria;Verrucomicrobiota;Chlamydiae;Chlamydiales;__	Bacteria	Verrucomicrobiota	Chlamydiae	Chlamydiales	__	0	0	0	0	0	0	0	0	0	0	0	0	0	0	0	0	0	0	0	0	0	0	0	0	0	0	0	0	0	3	0	0	0	0	0	0	7	0	0	0	0	0	0	0
Bacteria;Bacteroidota;Ignavibacteria;Ignavibacteriales;__	Bacteria	Bacteroidota	Ignavibacteria	Ignavibacteriales	__	0	0	0	0	0	0	0	0	0	0	0	0	0	0	0	0	0	0	0	0	0	0	0	0	0	0	0	0	0	0	0	0	3	0	0	0	0	3	0	0	0	0	0	0
Bacteria;Cloacimonadota;Cloacimonadia;Cloacimonadales;PBS-18	Bacteria	Cloacimonadota	Cloacimonadia	Cloacimonadales	PBS-18	0	0	0	0	0	0	0	0	0	0	0	0	0	0	0	0	0	0	0	0	0	0	0	0	0	0	0	0	0	0	0	0	0	0	0	0	5	0	0	0	0	0	0	4
Bacteria;Patescibacteria;Parcubacteria;Candidatus Adlerbacteria;__	Bacteria	Patescibacteria	Parcubacteria	Candidatus Adlerbacteria	__	0	0	0	0	0	0	0	0	0	0	0	0	0	0	0	0	0	0	0	0	0	0	0	9	0	0	0	0	0	0	0	0	0	0	0	0	0	0	0	0	0	0	0	0
Bacteria;Planctomycetota;Phycisphaerae;Phycisphaerales;Phycisphaeraceae	Bacteria	Planctomycetota	Phycisphaerae	Phycisphaerales	Phycisphaeraceae	0	0	0	0	0	0	0	0	0	0	0	0	0	0	0	0	0	0	0	0	0	3	0	0	0	2	0	0	0	0	0	0	0	0	0	0	0	0	0	0	0	0	0	0
Bacteria;Proteobacteria;Gammaproteobacteria;Burkholderiales;Gallionellaceae	Bacteria	Proteobacteria	Gammaproteobacteria	Burkholderiales	Gallionellaceae	0	0	0	0	0	0	0	0	0	0	0	0	0	0	0	0	0	0	0	0	0	0	0	0	0	0	0	0	0	0	0	0	0	0	0	0	0	0	0	0	0	0	0	0
Bacteria;Verrucomicrobiota;Chlamydiae;Chlamydiales;cvE6	Bacteria	Verrucomicrobiota	Chlamydiae	Chlamydiales	cvE6	0	2	0	0	0	0	0	0	0	0	0	0	0	0	0	0	0	0	0	0	0	0	0	7	0	0	0	0	0	0	0	0	0	0	0	0	0	0	0	0	0	0	0	0
Bacteria;Cyanobacteria;Cyanobacteriia;Chloroplast;Bryum argenteum var. argenteum	Bacteria	Cyanobacteria	Cyanobacteriia	Chloroplast	Bryum argenteum var. argenteum	0	0	0	0	0	0	0	0	0	0	0	0	0	0	0	0	0	0	0	0	0	0	0	0	0	0	0	0	3	0	0	0	0	0	0	0	0	0	0	0	0	0	0	0
Bacteria;Firmicutes;Bacilli;Lactobacillales;Vagococcaceae	Bacteria	Firmicutes	Bacilli	Lactobacillales	Vagococcaceae	0	0	0	0	0	0	0	0	0	0	0	0	0	0	0	0	0	0	0	0	0	0	0	0	0	0	8	0	0	0	0	0	0	0	0	0	0	0	0	0	0	0	0	0
Bacteria;Methylomirabilota;Methylomirabilia;Methylomirabilales;Methylomirabilaceae	Bacteria	Methylomirabilota	Methylomirabilia	Methylomirabilales	Methylomirabilaceae	0	0	0	0	0	0	0	0	0	0	0	0	0	0	0	0	0	0	0	2	0	0	0	6	0	0	0	0	0	0	0	0	0	0	0	0	0	0	0	0	0	0	0	0
Bacteria;Myxococcota;Polyangia;__;__	Bacteria	Myxococcota	Polyangia	__	__	0	0	0	0	0	0	0	0	0	0	0	0	0	8	0	0	0	0	0	0	0	0	0	0	0	0	0	0	0	0	0	0	0	0	0	0	0	0	0	0	0	0	0	0
Bacteria;Myxococcota;Polyangia;mle1-27;__	Bacteria	Myxococcota	Polyangia	mle1-27	__	0	0	0	0	0	0	0	0	4	0	0	0	0	0	0	0	0	0	0	0	0	0	0	0	0	0	0	0	0	0	0	0	0	0	0	0	0	2	0	0	0	0	0	0
Bacteria;Myxococcota;Polyangia;mle1-27;uncultured bacterium	Bacteria	Myxococcota	Polyangia	mle1-27	uncultured bacterium	0	0	0	0	0	0	0	0	4	0	0	0	0	0	0	0	0	0	0	0	0	0	0	0	0	0	0	4	0	0	0	0	0	0	0	0	0	0	0	0	0	0	0	0
Bacteria;Patescibacteria;Parcubacteria;Candidatus Azambacteria;__	Bacteria	Patescibacteria	Parcubacteria	Candidatus Azambacteria	__	0	0	0	0	0	0	0	0	0	0	0	0	0	0	0	0	0	0	0	0	0	0	0	5	0	0	0	0	0	0	0	0	0	0	0	0	0	0	0	0	0	0	0	0
Bacteria;Proteobacteria;Alphaproteobacteria;Rickettsiales;Fokiniaceae	Bacteria	Proteobacteria	Alphaproteobacteria	Rickettsiales	Fokiniaceae	0	0	0	0	0	0	0	0	2	0	0	0	0	0	0	0	0	0	0	0	0	0	0	0	0	0	0	0	0	0	0	0	0	0	0	0	0	0	0	0	0	0	0	0
Bacteria;Actinobacteriota;Thermoleophilia;Solirubrobacterales;Solirubrobacteraceae	Bacteria	Actinobacteriota	Thermoleophilia	Solirubrobacterales	Solirubrobacteraceae	0	0	0	0	0	0	0	0	0	0	0	0	0	0	0	0	0	0	0	0	0	0	0	0	0	0	0	0	0	0	0	0	0	0	0	0	0	0	0	0	0	0	0	0
Bacteria;Bacteroidota;Bacteroidia;Bacteroidales;M2PB4-65 termite group	Bacteria	Bacteroidota	Bacteroidia	Bacteroidales	M2PB4-65 termite group	0	0	0	0	0	0	0	0	0	0	0	0	0	0	0	0	0	0	0	0	0	0	0	0	0	0	0	0	0	0	0	0	3	0	0	0	4	0	0	0	0	0	0	0
Bacteria;Bdellovibrionota;Oligoflexia;__;__	Bacteria	Bdellovibrionota	Oligoflexia	__	__	0	0	0	0	0	0	0	0	0	0	0	0	0	0	0	0	0	7	0	0	0	0	0	0	0	0	0	0	0	0	0	0	0	0	0	0	0	0	0	0	0	0	0	0
Bacteria;Chloroflexi;Anaerolineae;Caldilineales;Caldilineaceae	Bacteria	Chloroflexi	Anaerolineae	Caldilineales	Caldilineaceae	0	0	0	0	0	7	0	0	0	0	0	0	0	0	0	0	0	0	0	0	0	0	0	0	0	0	0	0	0	0	0	0	0	0	0	0	0	0	0	0	0	0	0	0
Bacteria;Cyanobacteria;Vampirivibrionia;Gastranaerophilales;__	Bacteria	Cyanobacteria	Vampirivibrionia	Gastranaerophilales	__	3	0	0	0	0	0	0	0	0	0	0	0	0	0	0	0	0	0	0	0	0	2	0	0	0	0	0	0	0	0	0	0	0	0	0	0	0	0	0	0	0	0	0	2
Bacteria;Cyanobacteria;Vampirivibrionia;Gastranaerophilales;uncultured organism	Bacteria	Cyanobacteria	Vampirivibrionia	Gastranaerophilales	uncultured organism	0	0	0	0	0	0	0	0	0	0	0	0	0	0	0	0	0	0	0	0	0	0	0	4	0	0	0	0	0	0	0	0	0	0	0	0	0	0	0	0	0	0	0	3
Bacteria;Elusimicrobiota;Endomicrobia;Endomicrobiales;Endomicrobiaceae	Bacteria	Elusimicrobiota	Endomicrobia	Endomicrobiales	Endomicrobiaceae	0	0	0	0	0	0	0	0	0	0	0	0	0	0	0	0	0	0	0	0	0	0	0	0	0	0	0	0	0	0	0	0	0	0	0	0	0	0	0	0	0	0	0	7
Bacteria;Elusimicrobiota;Endomicrobia;Endomicrobiales;__	Bacteria	Elusimicrobiota	Endomicrobia	Endomicrobiales	__	0	0	0	0	0	0	0	0	0	0	0	0	0	0	0	0	0	0	0	7	0	0	0	0	0	0	0	0	0	0	0	0	0	0	0	0	0	0	0	0	0	0	0	0
Bacteria;Elusimicrobiota;Rs-M47;__;__	Bacteria	Elusimicrobiota	Rs-M47	__	__	0	0	0	0	0	0	0	0	2	0	0	0	0	0	0	0	0	0	0	0	0	2	0	3	0	0	0	0	0	0	0	0	0	0	0	0	0	0	0	0	0	0	0	0
Bacteria;Patescibacteria;Gracilibacteria;Candidatus Peribacteria;__	Bacteria	Patescibacteria	Gracilibacteria	Candidatus Peribacteria	__	0	0	0	0	0	0	0	0	0	0	0	0	0	0	0	0	0	0	0	0	0	0	0	0	0	0	0	0	0	0	0	0	0	0	0	0	0	0	0	0	0	0	0	0
Bacteria;Patescibacteria;Parcubacteria;Candidatus Jorgensenbacteria;__	Bacteria	Patescibacteria	Parcubacteria	Candidatus Jorgensenbacteria	__	0	0	0	0	0	0	0	0	0	0	0	0	0	0	0	0	0	0	0	0	0	0	0	7	0	0	0	0	0	0	0	0	0	0	0	0	0	0	0	0	0	0	0	0
Bacteria;Planctomycetota;Planctomycetes;Isosphaerales;Isosphaeraceae	Bacteria	Planctomycetota	Planctomycetes	Isosphaerales	Isosphaeraceae	0	0	0	0	0	0	0	0	0	0	0	0	0	0	0	0	0	0	0	0	0	0	0	0	0	0	0	0	3	0	0	0	0	0	0	0	0	0	0	0	0	0	0	0
Bacteria;Proteobacteria;Gammaproteobacteria;Cardiobacteriales;Wohlfahrtiimonadaceae	Bacteria	Proteobacteria	Gammaproteobacteria	Cardiobacteriales	Wohlfahrtiimonadaceae	0	2	0	0	0	0	0	0	0	0	0	0	0	0	0	0	0	0	0	0	0	0	0	0	3	0	0	2	0	0	0	0	0	0	0	0	0	0	0	0	0	0	0	0
Bacteria;Acidobacteriota;Acidobacteriae;Paludibaculum;uncultured bacterium	Bacteria	Acidobacteriota	Acidobacteriae	Paludibaculum	uncultured bacterium	0	0	0	0	0	0	0	0	0	0	0	0	0	0	0	0	0	0	0	0	0	0	0	0	0	0	0	0	3	0	0	0	0	0	0	0	0	0	0	0	0	0	0	0
Bacteria;Cyanobacteria;Cyanobacteriia;Cyanobacteriales;Coleofasciculaceae	Bacteria	Cyanobacteria	Cyanobacteriia	Cyanobacteriales	Coleofasciculaceae	0	0	0	0	0	0	0	0	0	0	0	0	0	0	0	0	0	0	0	6	0	0	0	0	0	0	0	0	0	0	0	0	0	0	0	0	0	0	0	0	0	0	0	0
Bacteria;Dependentiae;Babeliae;Babeliales;Vermiphilaceae	Bacteria	Dependentiae	Babeliae	Babeliales	Vermiphilaceae	0	0	0	0	0	0	0	0	0	0	0	0	0	0	0	0	0	3	0	0	0	3	0	0	0	0	0	0	0	0	0	0	0	0	0	0	0	0	0	0	0	0	0	0
Bacteria;Desulfobacterota;Desulfuromonadia;Bradymonadales;uncultured bacterium	Bacteria	Desulfobacterota	Desulfuromonadia	Bradymonadales	uncultured bacterium	0	0	0	0	0	0	0	0	0	0	0	0	0	0	0	0	0	0	0	0	0	0	0	0	0	0	6	0	0	0	0	0	0	0	0	0	0	0	0	0	0	0	0	0
Bacteria;Myxococcota;Myxococcia;Myxococcales;Anaeromyxobacteraceae	Bacteria	Myxococcota	Myxococcia	Myxococcales	Anaeromyxobacteraceae	0	0	0	0	0	0	0	0	0	0	0	0	0	0	0	0	0	0	0	0	0	0	0	0	0	0	2	0	0	0	0	0	0	0	0	0	4	0	0	0	0	0	0	0
Bacteria;Myxococcota;bacteriap25;__;__	Bacteria	Myxococcota	bacteriap25	__	__	0	0	0	0	0	0	0	0	0	0	0	0	0	0	0	0	0	0	0	0	0	0	0	0	0	0	0	0	0	0	0	0	0	0	0	0	0	0	0	0	0	0	0	0
Bacteria;Patescibacteria;Parcubacteria;Candidatus Campbellbacteria;__	Bacteria	Patescibacteria	Parcubacteria	Candidatus Campbellbacteria	__	0	0	0	0	0	0	0	0	0	0	0	0	0	0	0	0	4	0	0	0	0	0	0	2	0	0	0	0	0	0	0	0	0	0	0	0	0	0	0	0	0	0	0	0
Bacteria;Planctomycetota;OM190;uncultured bacterium;__	Bacteria	Planctomycetota	OM190	uncultured bacterium	__	0	0	0	0	0	0	0	0	0	0	0	0	0	0	0	0	0	0	0	0	0	0	0	0	3	0	0	0	0	0	0	0	0	0	0	0	3	0	0	0	0	0	0	0
Bacteria;Planctomycetota;Planctomycetes;Gemmatales;Gemmataceae	Bacteria	Planctomycetota	Planctomycetes	Gemmatales	Gemmataceae	0	0	0	0	0	0	0	0	0	0	0	0	0	0	0	0	0	0	0	0	0	0	0	0	0	0	0	0	6	0	0	0	0	0	0	0	0	0	0	0	0	0	0	0
Bacteria;Proteobacteria;Alphaproteobacteria;Rhizobiales;Xanthobacteraceae	Bacteria	Proteobacteria	Alphaproteobacteria	Rhizobiales	Xanthobacteraceae	0	0	0	0	0	0	0	0	0	0	0	0	0	0	0	0	0	0	0	0	0	0	0	0	0	0	0	0	0	0	0	0	0	0	0	0	0	0	0	0	0	0	0	0
Bacteria;Proteobacteria;Gammaproteobacteria;Acidiferrobacterales;Acidiferrobacteraceae	Bacteria	Proteobacteria	Gammaproteobacteria	Acidiferrobacterales	Acidiferrobacteraceae	0	0	0	0	0	0	0	0	0	0	0	0	0	0	0	0	0	0	0	0	0	0	0	0	0	0	0	0	0	0	0	0	0	0	0	0	0	0	0	0	0	0	0	0
Bacteria;Verrucomicrobiota;Verrucomicrobiae;Methylacidiphilales;Methylacidiphilaceae	Bacteria	Verrucomicrobiota	Verrucomicrobiae	Methylacidiphilales	Methylacidiphilaceae	0	0	0	0	6	0	0	0	0	0	0	0	0	0	0	0	0	0	0	0	0	0	0	0	0	0	0	0	0	0	0	0	0	0	0	0	0	0	0	0	0	0	0	0
Bacteria;Armatimonadota;Fimbriimonadia;Fimbriimonadales;Fimbriimonadaceae	Bacteria	Armatimonadota	Fimbriimonadia	Fimbriimonadales	Fimbriimonadaceae	0	0	0	0	0	0	0	0	0	0	0	0	0	0	0	0	0	0	0	0	0	0	0	0	0	0	0	0	0	0	0	0	0	0	0	0	0	0	0	0	0	0	0	0
Bacteria;Bacteroidota;Bacteroidia;Cytophagales;Amoebophilaceae	Bacteria	Bacteroidota	Bacteroidia	Cytophagales	Amoebophilaceae	0	0	0	0	0	0	0	0	0	0	0	0	0	0	0	0	0	0	0	0	0	0	0	0	0	0	0	0	0	0	0	0	0	0	0	0	5	0	0	0	0	0	0	0
Bacteria;Bacteroidota;Bacteroidia;Sphingobacteriales;LiUU-11-161	Bacteria	Bacteroidota	Bacteroidia	Sphingobacteriales	LiUU-11-161	0	0	0	0	0	0	0	0	3	0	0	0	0	0	0	0	0	0	0	0	0	0	0	0	0	0	0	0	0	0	0	0	0	0	0	0	0	0	0	0	0	0	0	0
Bacteria;Campilobacterota;Campylobacteria;Campylobacterales;__	Bacteria	Campilobacterota	Campylobacteria	Campylobacterales	__	0	2	0	0	0	0	0	0	0	0	0	0	0	0	0	0	0	0	0	0	0	3	0	0	0	0	0	0	0	0	0	0	0	0	0	0	0	0	0	0	0	0	0	0
Bacteria;Chloroflexi;JG30-KF-CM66;uncultured bacterium;__	Bacteria	Chloroflexi	JG30-KF-CM66	uncultured bacterium	__	0	0	0	0	0	0	0	0	0	0	0	0	0	0	0	0	0	0	0	0	0	0	0	3	0	0	0	0	0	0	0	0	0	0	0	0	0	0	0	0	0	0	0	0
Bacteria;Cloacimonadota;Cloacimonadia;Cloacimonadales;__	Bacteria	Cloacimonadota	Cloacimonadia	Cloacimonadales	__	0	0	0	0	0	0	0	0	0	0	0	0	0	0	0	0	0	0	0	0	0	0	0	0	0	0	0	0	0	0	0	0	0	0	0	0	5	0	0	0	0	0	0	0
Bacteria;Elusimicrobiota;__;__;__	Bacteria	Elusimicrobiota	__	__	__	0	0	0	0	0	0	0	0	0	0	0	0	0	0	0	0	0	0	0	0	0	0	0	5	0	0	0	0	0	0	0	0	0	0	0	0	0	0	0	0	0	0	0	0
Bacteria;Firmicutes;Clostridia;Clostridia vadinBB60 group;uncultured rumen bacterium	Bacteria	Firmicutes	Clostridia	Clostridia vadinBB60 group	uncultured rumen bacterium	0	0	0	0	0	0	0	0	0	0	0	0	0	0	0	0	0	0	0	0	0	0	0	0	0	0	0	0	0	0	0	0	0	0	0	0	0	0	0	0	0	0	0	5
Bacteria;Firmicutes;Clostridia;Hungateiclostridiaceae;HN-HF0106	Bacteria	Firmicutes	Clostridia	Hungateiclostridiaceae	HN-HF0106	0	0	0	0	0	0	0	0	0	0	0	0	0	0	0	0	0	0	0	0	0	0	0	0	0	0	0	0	0	0	0	0	0	0	0	0	5	0	0	0	0	0	0	0
Bacteria;Firmicutes;Clostridia;Oscillospirales;__	Bacteria	Firmicutes	Clostridia	Oscillospirales	__	0	0	0	0	0	0	0	0	0	0	0	0	0	0	0	0	0	0	0	0	0	0	0	0	0	0	0	0	0	0	0	0	2	0	0	0	3	0	0	0	0	0	0	0
Bacteria;Margulisbacteria;__;__;__	Bacteria	Margulisbacteria	__	__	__	0	0	0	0	0	0	0	0	0	0	0	0	0	0	0	0	0	0	0	0	0	0	0	3	0	0	0	0	0	0	0	0	0	0	0	0	2	0	0	0	0	0	0	0
Bacteria;Patescibacteria;Parcubacteria;Candidatus Liptonbacteria;__	Bacteria	Patescibacteria	Parcubacteria	Candidatus Liptonbacteria	__	0	0	0	0	0	0	0	0	0	0	0	0	0	0	0	0	0	0	0	5	0	0	0	0	0	0	0	0	0	0	0	0	0	0	0	0	0	0	0	0	0	0	0	0
Bacteria;Patescibacteria;Parcubacteria;Candidatus Portnoybacteria;uncultured bacterium	Bacteria	Patescibacteria	Parcubacteria	Candidatus Portnoybacteria	uncultured bacterium	0	0	0	0	0	0	0	0	0	0	0	0	0	0	0	0	0	0	0	0	0	0	0	0	0	0	0	0	0	0	0	0	0	0	0	0	0	0	0	0	0	0	0	0
Bacteria;WS4;uncultured bacterium;__;__	Bacteria	WS4	uncultured bacterium	__	__	0	0	0	0	0	0	0	0	0	0	0	0	0	0	0	0	0	0	0	0	0	0	0	0	0	0	0	0	0	0	0	0	0	0	0	0	0	0	0	0	0	0	0	5
Bacteria;Actinobacteriota;Thermoleophilia;Solirubrobacterales;67-14	Bacteria	Actinobacteriota	Thermoleophilia	Solirubrobacterales	67-14	0	0	0	0	0	4	0	0	0	0	0	0	0	0	0	0	0	0	0	0	0	0	0	0	0	0	0	0	0	0	0	0	0	0	0	0	0	0	0	0	0	0	0	0
Bacteria;Bacteroidota;Bacteroidia;Bacteroidetes VC2.1 Bac22;__	Bacteria	Bacteroidota	Bacteroidia	Bacteroidetes VC2.1 Bac22	__	0	0	0	0	0	0	0	0	0	0	0	0	0	0	0	0	0	0	0	0	0	0	0	0	0	0	0	0	0	0	0	0	0	0	0	0	0	0	0	0	0	0	0	0
Bacteria;Bacteroidota;Bacteroidia;SM1A07;uncultured bacterium	Bacteria	Bacteroidota	Bacteroidia	SM1A07	uncultured bacterium	0	0	0	0	0	0	0	0	0	0	0	0	0	0	0	0	0	0	0	0	0	0	0	0	0	0	0	0	0	0	0	0	0	0	0	0	4	0	0	0	0	0	0	0
Bacteria;Bacteroidota;SJA-28;uncultured bacterium;__	Bacteria	Bacteroidota	SJA-28	uncultured bacterium	__	0	0	0	0	0	0	0	0	0	0	0	0	0	0	0	0	0	0	0	0	0	0	0	0	0	0	0	0	0	0	0	0	0	0	0	0	0	0	0	0	0	0	0	4
Bacteria;Caldisericota;Caldisericia;Caldisericales;Caldisericaceae	Bacteria	Caldisericota	Caldisericia	Caldisericales	Caldisericaceae	0	0	0	0	0	0	0	0	0	0	0	0	0	0	0	0	0	0	0	0	0	0	0	4	0	0	0	0	0	0	0	0	0	0	0	0	0	0	0	0	0	0	0	0
Bacteria;Chloroflexi;Anaerolineae;Anaerolineales;Anaerolineaceae	Bacteria	Chloroflexi	Anaerolineae	Anaerolineales	Anaerolineaceae	0	0	0	0	0	0	0	0	0	0	0	0	0	0	0	0	0	0	0	0	0	0	0	0	0	0	0	0	0	0	0	0	2	0	0	0	0	0	0	0	0	0	2	0
Bacteria;Chloroflexi;Chloroflexia;Chloroflexales;Chloroflexaceae	Bacteria	Chloroflexi	Chloroflexia	Chloroflexales	Chloroflexaceae	0	0	0	0	0	0	0	0	0	0	0	0	0	0	0	0	0	0	0	0	0	0	0	0	0	0	0	0	0	0	0	0	0	0	0	0	0	0	0	0	0	0	0	0
Bacteria;Cloacimonadota;Cloacimonadia;Cloacimonadales;GZKB75	Bacteria	Cloacimonadota	Cloacimonadia	Cloacimonadales	GZKB75	0	0	0	0	0	0	0	0	0	0	0	0	0	0	0	0	0	0	0	0	0	0	0	0	0	0	0	0	0	0	0	0	0	0	0	0	4	0	0	0	0	0	0	0
Bacteria;Cyanobacteria;Cyanobacteriia;__;__	Bacteria	Cyanobacteria	Cyanobacteriia	__	__	0	0	0	0	0	0	0	0	4	0	0	0	0	0	0	0	0	0	0	0	0	0	0	0	0	0	0	0	0	0	0	0	0	0	0	0	0	0	0	0	0	0	0	0
Bacteria;Dependentiae;Babeliae;Babeliales;UBA12409	Bacteria	Dependentiae	Babeliae	Babeliales	UBA12409	0	0	0	0	0	0	0	0	0	0	0	0	0	0	0	0	0	0	0	0	0	0	0	0	0	0	0	0	0	0	0	0	0	0	0	0	0	0	0	0	0	0	0	0
Bacteria;Fibrobacterota;Fibrobacteria;Fibrobacterales;BBMC-4	Bacteria	Fibrobacterota	Fibrobacteria	Fibrobacterales	BBMC-4	0	0	0	0	0	0	0	0	0	0	0	0	0	0	0	0	0	0	0	0	0	0	0	0	0	0	0	0	0	0	0	0	4	0	0	0	0	0	0	0	0	0	0	0
Bacteria;Fibrobacterota;Fibrobacteria;Fibrobacterales;TG3	Bacteria	Fibrobacterota	Fibrobacteria	Fibrobacterales	TG3	0	0	0	0	0	0	0	0	0	0	0	0	0	0	0	0	0	0	0	0	0	0	0	0	0	0	0	0	0	0	0	0	0	0	0	0	0	0	0	0	0	0	0	4
Bacteria;Firmicutes;Clostridia;Oscillospirales;uncultured	Bacteria	Firmicutes	Clostridia	Oscillospirales	uncultured	0	0	0	0	0	0	0	0	0	0	0	0	0	0	0	0	0	0	0	0	0	0	0	0	0	0	0	0	0	0	0	0	0	0	0	0	0	0	0	0	0	0	0	4
Bacteria;Firmicutes;Clostridia;uncultured;uncultured bacterium	Bacteria	Firmicutes	Clostridia	uncultured	uncultured bacterium	0	0	0	0	0	0	0	0	0	0	0	0	0	0	0	0	0	0	0	0	0	0	0	0	0	0	0	0	0	0	0	0	0	0	0	0	0	0	0	0	0	0	0	4
Bacteria;Patescibacteria;Microgenomatia;Candidatus Levybacteria;__	Bacteria	Patescibacteria	Microgenomatia	Candidatus Levybacteria	__	0	0	0	0	4	0	0	0	0	0	0	0	0	0	0	0	0	0	0	0	0	0	0	0	0	0	0	0	0	0	0	0	0	0	0	0	0	0	0	0	0	0	0	0
Bacteria;Patescibacteria;Parcubacteria;Candidatus Moranbacteria;__	Bacteria	Patescibacteria	Parcubacteria	Candidatus Moranbacteria	__	0	0	0	0	0	0	0	0	0	0	0	0	0	0	0	0	0	0	0	0	0	0	0	0	0	0	0	0	0	0	0	0	0	0	0	0	0	0	0	0	0	0	0	0
Bacteria;Patescibacteria;Parcubacteria;Candidatus Staskawiczbacteria;uncultured bacterium	Bacteria	Patescibacteria	Parcubacteria	Candidatus Staskawiczbacteria	uncultured bacterium	0	0	0	0	0	0	0	0	0	0	0	0	0	0	0	0	0	0	0	0	0	0	0	4	0	0	0	0	0	0	0	0	0	0	0	0	0	0	0	0	0	0	0	0
Bacteria;Patescibacteria;Parcubacteria;Candidatus Yanofskybacteria;__	Bacteria	Patescibacteria	Parcubacteria	Candidatus Yanofskybacteria	__	0	0	0	0	0	0	0	0	0	0	0	0	0	0	0	0	0	0	0	4	0	0	0	0	0	0	0	0	0	0	0	0	0	0	0	0	0	0	0	0	0	0	0	0
Bacteria;Patescibacteria;Parcubacteria;Candidatus Zambryskibacteria;__	Bacteria	Patescibacteria	Parcubacteria	Candidatus Zambryskibacteria	__	0	0	0	0	0	0	0	0	0	0	0	0	0	0	0	0	0	0	0	0	0	0	0	4	0	0	0	0	0	0	0	0	0	0	0	0	0	0	0	0	0	0	0	0
Bacteria;Proteobacteria;Alphaproteobacteria;Rhodospirillales;Magnetospirillaceae	Bacteria	Proteobacteria	Alphaproteobacteria	Rhodospirillales	Magnetospirillaceae	4	0	0	0	0	0	0	0	0	0	0	0	0	0	0	0	0	0	0	0	0	0	0	0	0	0	0	0	0	0	0	0	0	0	0	0	0	0	0	0	0	0	0	0
Bacteria;Proteobacteria;Gammaproteobacteria;uncultured;uncultured bacterium	Bacteria	Proteobacteria	Gammaproteobacteria	uncultured	uncultured bacterium	0	0	0	0	0	0	0	0	0	0	0	0	0	0	0	0	0	0	0	0	0	0	0	0	0	0	0	0	0	0	0	0	0	0	0	0	0	0	0	0	0	0	0	0
Bacteria;Verrucomicrobiota;Chlamydiae;Chlamydiales;Chlamydiales Incertae Sedis	Bacteria	Verrucomicrobiota	Chlamydiae	Chlamydiales	Chlamydiales Incertae Sedis	0	0	0	0	0	0	0	0	0	0	0	0	0	0	0	0	0	0	0	0	0	0	0	0	0	4	0	0	0	0	0	0	0	0	0	0	0	0	0	0	0	0	0	0
Bacteria;Verrucomicrobiota;Lentisphaeria;Victivallales;Victivallaceae	Bacteria	Verrucomicrobiota	Lentisphaeria	Victivallales	Victivallaceae	0	0	0	0	0	0	0	0	0	0	0	0	0	0	0	0	0	0	0	0	0	0	0	0	0	0	0	0	0	0	0	0	0	0	0	0	0	0	0	0	0	0	0	4
Bacteria;Actinobacteriota;Actinobacteria;Pseudonocardiales;Pseudonocardiaceae	Bacteria	Actinobacteriota	Actinobacteria	Pseudonocardiales	Pseudonocardiaceae	0	0	0	0	0	0	0	0	0	0	0	0	0	0	0	0	0	0	0	0	0	0	0	0	0	0	0	0	0	0	0	0	0	0	0	0	0	0	0	0	0	0	0	0
Bacteria;Bacteroidota;Bacteroidia;Cytophagales;MWH-CFBk5	Bacteria	Bacteroidota	Bacteroidia	Cytophagales	MWH-CFBk5	0	0	0	0	0	0	0	0	0	0	0	0	0	0	0	0	0	0	0	3	0	0	0	0	0	0	0	0	0	0	0	0	0	0	0	0	0	0	0	0	0	0	0	0
Bacteria;Bacteroidota;Bacteroidia;Sphingobacteriales;AKYH767	Bacteria	Bacteroidota	Bacteroidia	Sphingobacteriales	AKYH767	0	0	0	0	0	0	0	0	0	0	0	0	0	0	0	0	0	0	0	0	0	0	0	0	0	0	0	0	3	0	0	0	0	0	0	0	0	0	0	0	0	0	0	0
Bacteria;Bacteroidota;Ignavibacteria;Ignavibacteriales;Ignavibacteriaceae	Bacteria	Bacteroidota	Ignavibacteria	Ignavibacteriales	Ignavibacteriaceae	0	0	0	0	0	0	0	0	0	0	0	0	0	0	0	0	0	0	0	0	0	0	0	0	0	0	0	0	0	0	0	0	0	0	0	0	0	3	0	0	0	0	0	0
Bacteria;Chloroflexi;KD4-96;uncultured bacterium;__	Bacteria	Chloroflexi	KD4-96	uncultured bacterium	__	0	0	0	0	0	0	0	0	0	0	0	0	0	0	0	0	0	0	0	0	0	0	0	0	0	0	0	0	0	0	0	0	0	0	0	0	0	0	0	0	0	0	0	0
Bacteria;Cyanobacteria;Cyanobacteriia;Cyanobacteriales;Microcystaceae	Bacteria	Cyanobacteria	Cyanobacteriia	Cyanobacteriales	Microcystaceae	0	0	0	0	0	0	0	0	0	0	0	0	0	0	0	0	0	0	0	0	0	3	0	0	0	0	0	0	0	0	0	0	0	0	0	0	0	0	0	0	0	0	0	0
Bacteria;Cyanobacteria;Vampirivibrionia;Obscuribacterales;Obscuribacteraceae	Bacteria	Cyanobacteria	Vampirivibrionia	Obscuribacterales	Obscuribacteraceae	0	0	0	0	0	0	0	0	0	0	0	0	0	0	0	0	0	3	0	0	0	0	0	0	0	0	0	0	0	0	0	0	0	0	0	0	0	0	0	0	0	0	0	0
Bacteria;Dependentiae;Babeliae;Babeliales;__	Bacteria	Dependentiae	Babeliae	Babeliales	__	0	3	0	0	0	0	0	0	0	0	0	0	0	0	0	0	0	0	0	0	0	0	0	0	0	0	0	0	0	0	0	0	0	0	0	0	0	0	0	0	0	0	0	0
Bacteria;Desulfobacterota;Desulfuromonadia;Desulfuromonadaceae;Desulfuromonas	Bacteria	Desulfobacterota	Desulfuromonadia	Desulfuromonadaceae	Desulfuromonas	0	0	0	0	0	0	0	0	0	0	0	0	0	0	0	0	0	0	0	0	0	0	0	0	0	0	0	0	0	0	0	0	0	0	0	0	0	0	0	0	0	0	0	0
Bacteria;Desulfobacterota;Syntrophorhabdia;Syntrophorhabdales;Syntrophorhabdaceae	Bacteria	Desulfobacterota	Syntrophorhabdia	Syntrophorhabdales	Syntrophorhabdaceae	0	0	0	0	0	0	0	0	0	0	0	0	0	0	0	0	0	0	0	0	0	0	0	0	0	0	0	0	0	0	0	0	3	0	0	0	0	0	0	0	0	0	0	0
Bacteria;Desulfobacterota;__;__;__	Bacteria	Desulfobacterota	__	__	__	0	0	0	0	0	0	0	0	0	0	0	0	0	0	0	0	0	0	0	0	0	0	0	3	0	0	0	0	0	0	0	0	0	0	0	0	0	0	0	0	0	0	0	0
Bacteria;Elusimicrobiota;Elusimicrobia;MVP-88;uncultured bacterium	Bacteria	Elusimicrobiota	Elusimicrobia	MVP-88	uncultured bacterium	0	0	0	0	0	0	0	0	0	0	0	0	0	0	0	0	0	0	0	0	0	3	0	0	0	0	0	0	0	0	0	0	0	0	0	0	0	0	0	0	0	0	0	0
Bacteria;Fibrobacterota;Fibrobacteria;Fibrobacterales;MAT-CR-H6-H10	Bacteria	Fibrobacterota	Fibrobacteria	Fibrobacterales	MAT-CR-H6-H10	0	0	0	0	0	0	0	0	0	0	0	0	0	0	0	0	0	0	0	0	0	0	0	0	0	0	0	0	0	0	0	0	0	0	0	0	3	0	0	0	0	0	0	0
Bacteria;Fibrobacterota;Fibrobacteria;Fibrobacterales;__	Bacteria	Fibrobacterota	Fibrobacteria	Fibrobacterales	__	0	0	0	0	0	0	0	0	0	0	0	0	0	0	0	0	0	0	0	0	0	0	0	0	0	0	0	0	0	0	0	0	0	0	0	0	0	0	0	0	0	0	0	3
Bacteria;Firmicutes;Bacilli;Izemoplasmatales;uncultured bacterium	Bacteria	Firmicutes	Bacilli	Izemoplasmatales	uncultured bacterium	0	0	0	0	0	0	0	0	0	0	0	0	0	0	0	0	0	0	0	0	0	0	0	0	0	0	0	0	0	0	0	0	0	0	0	0	0	0	0	0	0	0	0	3
Bacteria;Firmicutes;Clostridia;Clostridia UCG-014;__	Bacteria	Firmicutes	Clostridia	Clostridia UCG-014	__	0	0	0	0	0	0	0	0	0	0	0	0	0	0	0	0	0	0	0	0	0	0	0	3	0	0	0	0	0	0	0	0	0	0	0	0	0	0	0	0	0	0	0	0
Bacteria;Firmicutes;Clostridia;Peptostreptococcales-Tissierellales;Anoxynatronum	Bacteria	Firmicutes	Clostridia	Peptostreptococcales-Tissierellales	Anoxynatronum	0	0	0	0	0	0	0	0	0	0	0	0	0	0	0	0	3	0	0	0	0	0	0	0	0	0	0	0	0	0	0	0	0	0	0	0	0	0	0	0	0	0	0	0
Bacteria;Firmicutes;Desulfitobacteriia;Desulfitobacteriales;Desulfitobacteriaceae	Bacteria	Firmicutes	Desulfitobacteriia	Desulfitobacteriales	Desulfitobacteriaceae	0	0	0	0	0	0	0	0	0	0	0	0	0	0	0	0	0	0	0	0	0	0	0	0	3	0	0	0	0	0	0	0	0	0	0	0	0	0	0	0	0	0	0	0
Bacteria;Firmicutes;Limnochordia;Hydrogenispora;uncultured bacterium	Bacteria	Firmicutes	Limnochordia	Hydrogenispora	uncultured bacterium	0	0	0	0	0	0	0	0	0	0	0	0	0	0	0	0	0	0	0	0	0	0	0	0	0	0	0	0	0	0	0	0	0	0	0	0	0	0	0	0	0	0	3	0
Bacteria;Firmicutes;Limnochordia;__;__	Bacteria	Firmicutes	Limnochordia	__	__	0	0	0	0	0	0	0	0	0	0	0	0	0	0	0	0	0	0	0	0	0	0	0	0	0	0	0	0	0	0	0	0	0	0	0	0	0	0	0	0	0	0	0	0
Bacteria;Myxococcota;__;__;__	Bacteria	Myxococcota	__	__	__	0	0	0	0	0	0	0	0	0	0	0	0	0	0	0	0	0	0	0	0	0	0	0	0	0	0	0	0	0	0	0	0	0	0	0	0	0	0	0	0	0	0	0	0
Bacteria;Nitrospirota;Leptospirillia;Leptospirillales;Leptospirillaceae	Bacteria	Nitrospirota	Leptospirillia	Leptospirillales	Leptospirillaceae	0	0	0	0	0	0	0	0	0	0	0	0	0	0	0	0	0	0	0	3	0	0	0	0	0	0	0	0	0	0	0	0	0	0	0	0	0	0	0	0	0	0	0	0
Bacteria;Patescibacteria;ABY1;__;__	Bacteria	Patescibacteria	ABY1	__	__	0	0	0	0	0	0	0	0	0	0	0	0	0	0	0	0	0	0	0	3	0	0	0	0	0	0	0	0	0	0	0	0	0	0	0	0	0	0	0	0	0	0	0	0
Bacteria;Patescibacteria;Gracilibacteria;Candidatus Abawacabacteria;__	Bacteria	Patescibacteria	Gracilibacteria	Candidatus Abawacabacteria	__	0	0	0	0	0	0	0	0	0	0	0	0	0	0	0	0	0	0	0	3	0	0	0	0	0	0	0	0	0	0	0	0	0	0	0	0	0	0	0	0	0	0	0	0
Bacteria;Patescibacteria;Parcubacteria;GWA2-38-13b;uncultured bacterium	Bacteria	Patescibacteria	Parcubacteria	GWA2-38-13b	uncultured bacterium	0	0	0	0	3	0	0	0	0	0	0	0	0	0	0	0	0	0	0	0	0	0	0	0	0	0	0	0	0	0	0	0	0	0	0	0	0	0	0	0	0	0	0	0
Bacteria;Planctomycetota;Phycisphaerae;Tepidisphaerales;WD2101 soil group	Bacteria	Planctomycetota	Phycisphaerae	Tepidisphaerales	WD2101 soil group	0	0	0	0	0	0	0	0	0	0	0	0	0	0	0	0	0	0	0	0	0	0	0	0	3	0	0	0	0	0	0	0	0	0	0	0	0	0	0	0	0	0	0	0
Bacteria;Planctomycetota;vadinHA49;uncultured organism;__	Bacteria	Planctomycetota	vadinHA49	uncultured organism	__	3	0	0	0	0	0	0	0	0	0	0	0	0	0	0	0	0	0	0	0	0	0	0	0	0	0	0	0	0	0	0	0	0	0	0	0	0	0	0	0	0	0	0	0
Bacteria;Proteobacteria;Alphaproteobacteria;Rhodospirillales;Rhodospirillaceae	Bacteria	Proteobacteria	Alphaproteobacteria	Rhodospirillales	Rhodospirillaceae	3	0	0	0	0	0	0	0	0	0	0	0	0	0	0	0	0	0	0	0	0	0	0	0	0	0	0	0	0	0	0	0	0	0	0	0	0	0	0	0	0	0	0	0
Bacteria;Proteobacteria;Alphaproteobacteria;Rhodospirillales;__	Bacteria	Proteobacteria	Alphaproteobacteria	Rhodospirillales	__	0	0	0	0	0	0	0	0	0	0	0	0	0	0	0	0	0	0	0	3	0	0	0	0	0	0	0	0	0	0	0	0	0	0	0	0	0	0	0	0	0	0	0	0
Bacteria;Proteobacteria;Gammaproteobacteria;Arenicellales;Arenicellaceae	Bacteria	Proteobacteria	Gammaproteobacteria	Arenicellales	Arenicellaceae	0	0	0	0	0	0	0	0	0	0	0	0	0	0	0	0	0	0	0	0	0	0	0	0	0	0	0	0	0	0	0	0	0	0	0	0	0	0	0	0	0	0	0	0
Bacteria;Proteobacteria;Gammaproteobacteria;Ectothiorhodospirales;Ectothiorhodospiraceae	Bacteria	Proteobacteria	Gammaproteobacteria	Ectothiorhodospirales	Ectothiorhodospiraceae	0	0	0	0	0	0	0	0	0	0	0	0	0	0	0	0	0	0	0	0	0	0	0	0	0	3	0	0	0	0	0	0	0	0	0	0	0	0	0	0	0	0	0	0
Bacteria;Proteobacteria;Gammaproteobacteria;Francisellales;Francisellaceae	Bacteria	Proteobacteria	Gammaproteobacteria	Francisellales	Francisellaceae	0	0	0	0	0	0	0	0	0	0	0	0	0	0	0	0	0	0	0	0	0	0	0	0	0	0	0	0	0	0	0	0	0	0	0	0	3	0	0	0	0	0	0	0
Bacteria;Proteobacteria;Gammaproteobacteria;Piscirickettsiales;Piscirickettsiaceae	Bacteria	Proteobacteria	Gammaproteobacteria	Piscirickettsiales	Piscirickettsiaceae	0	0	0	0	0	0	0	0	0	0	0	0	0	0	0	0	0	0	0	0	0	0	0	0	0	0	0	0	0	0	0	0	0	0	0	0	0	0	0	0	0	0	0	0
Bacteria;Proteobacteria;Gammaproteobacteria;Salinisphaerales;Solimonadaceae	Bacteria	Proteobacteria	Gammaproteobacteria	Salinisphaerales	Solimonadaceae	0	0	0	0	0	0	0	0	0	0	0	0	0	0	0	0	0	0	0	3	0	0	0	0	0	0	0	0	0	0	0	0	0	0	0	0	0	0	0	0	0	0	0	0
Bacteria;Sumerlaeota;Sumerlaeia;Sumerlaeales;Sumerlaeaceae	Bacteria	Sumerlaeota	Sumerlaeia	Sumerlaeales	Sumerlaeaceae	0	0	0	0	0	0	0	0	0	0	0	0	0	0	0	0	0	0	0	0	0	0	0	0	0	0	0	0	0	0	0	0	3	0	0	0	0	0	0	0	0	0	0	0
Bacteria;Verrucomicrobiota;Lentisphaeria;Oligosphaerales;Lenti-02	Bacteria	Verrucomicrobiota	Lentisphaeria	Oligosphaerales	Lenti-02	0	0	0	0	0	0	0	0	0	0	0	0	0	0	0	0	0	0	0	0	0	0	0	0	0	0	0	0	0	0	0	0	0	0	0	0	3	0	0	0	0	0	0	0
Bacteria;Acidobacteriota;Holophagae;Subgroup 7;uncultured bacterium	Bacteria	Acidobacteriota	Holophagae	Subgroup 7	uncultured bacterium	0	0	0	0	0	0	0	0	0	0	0	0	0	0	0	0	0	0	0	0	0	0	0	0	0	0	0	0	0	0	0	0	0	0	0	0	0	0	0	0	0	0	0	0
Bacteria;Acidobacteriota;Thermoanaerobaculia;Thermoanaerobaculales;Thermoanaerobaculaceae	Bacteria	Acidobacteriota	Thermoanaerobaculia	Thermoanaerobaculales	Thermoanaerobaculaceae	0	0	0	0	0	0	0	0	0	0	0	0	0	0	0	0	0	0	0	0	0	0	0	0	0	0	0	0	0	0	0	0	0	0	0	0	0	0	0	0	0	0	0	0
Bacteria;Acidobacteriota;Vicinamibacteria;Subgroup 17;__	Bacteria	Acidobacteriota	Vicinamibacteria	Subgroup 17	__	0	0	0	0	0	0	0	0	0	0	0	0	0	0	0	0	0	0	0	0	0	0	0	0	0	0	0	0	0	0	0	0	0	0	0	0	0	0	0	2	0	0	0	0
Bacteria;Actinobacteriota;Acidimicrobiia;Microtrichales;uncultured	Bacteria	Actinobacteriota	Acidimicrobiia	Microtrichales	uncultured	0	0	0	0	0	0	0	0	0	0	0	0	0	0	0	0	0	0	0	0	0	0	0	0	0	0	0	0	0	0	0	0	0	0	0	0	0	0	0	0	0	0	0	0
Bacteria;Actinobacteriota;Coriobacteriia;Coriobacteriales;__	Bacteria	Actinobacteriota	Coriobacteriia	Coriobacteriales	__	0	0	0	0	0	0	0	0	0	0	0	0	0	0	0	0	0	0	0	0	0	2	0	0	0	0	0	0	0	0	0	0	0	0	0	0	0	0	0	0	0	0	0	0
Bacteria;Actinobacteriota;__;__;__	Bacteria	Actinobacteriota	__	__	__	0	0	0	0	0	0	0	0	0	0	0	0	0	0	0	0	0	0	0	2	0	0	0	0	0	0	0	0	0	0	0	0	0	0	0	0	0	0	0	0	0	0	0	0
Bacteria;Bacteroidota;Bacteroidia;Flavobacteriales;NS9 marine group	Bacteria	Bacteroidota	Bacteroidia	Flavobacteriales	NS9 marine group	0	0	0	0	0	0	0	0	0	0	0	0	0	0	0	0	0	0	0	0	0	0	0	0	0	0	0	0	0	0	0	0	2	0	0	0	0	0	0	0	0	0	0	0
Bacteria;Caldisericota;Caldisericia;Caldisericales;WCHB1-02	Bacteria	Caldisericota	Caldisericia	Caldisericales	WCHB1-02	0	0	0	0	0	0	0	0	0	0	0	0	0	0	0	0	0	0	0	0	0	0	0	0	0	0	0	0	0	0	0	0	0	0	0	0	0	0	0	0	0	0	0	2
Bacteria;Calditrichota;Calditrichia;Calditrichales;Calditrichaceae	Bacteria	Calditrichota	Calditrichia	Calditrichales	Calditrichaceae	0	0	0	0	0	0	0	0	0	0	0	0	0	0	0	0	0	0	0	0	0	0	0	0	0	0	0	0	0	0	0	0	0	0	0	0	2	0	0	0	0	0	0	0
Bacteria;Chloroflexi;Anaerolineae;SJA-15;uncultured bacterium	Bacteria	Chloroflexi	Anaerolineae	SJA-15	uncultured bacterium	0	0	0	0	0	0	0	0	0	0	0	0	0	0	0	0	0	0	0	0	0	0	0	0	0	0	0	0	0	0	0	0	0	0	0	0	0	0	0	0	0	0	0	0
Bacteria;Chloroflexi;Chloroflexia;Thermomicrobiales;JG30-KF-CM45	Bacteria	Chloroflexi	Chloroflexia	Thermomicrobiales	JG30-KF-CM45	0	0	0	0	0	0	0	0	0	0	0	0	0	0	0	0	0	0	0	0	0	0	0	0	0	0	0	0	0	0	0	0	0	0	0	0	0	0	0	0	0	0	0	0
Bacteria;Chloroflexi;Dehalococcoidia;__;__	Bacteria	Chloroflexi	Dehalococcoidia	__	__	0	0	0	0	0	0	0	0	0	0	0	0	0	0	0	0	0	0	0	0	0	2	0	0	0	0	0	0	0	0	0	0	0	0	0	0	0	0	0	0	0	0	0	0
Bacteria;Cloacimonadota;Cloacimonadia;Cloacimonadales;Cloacimonadaceae	Bacteria	Cloacimonadota	Cloacimonadia	Cloacimonadales	Cloacimonadaceae	0	0	0	0	0	0	0	0	0	0	0	0	0	0	0	0	0	0	0	0	0	0	0	0	0	0	0	0	0	0	0	0	2	0	0	0	0	0	0	0	0	0	0	0
Bacteria;Cyanobacteria;Cyanobacteriia;Synechococcales;Synechococcales Incertae Sedis	Bacteria	Cyanobacteria	Cyanobacteriia	Synechococcales	Synechococcales Incertae Sedis	0	0	0	0	0	0	0	0	0	0	0	0	0	0	0	0	0	0	0	0	0	0	0	0	0	0	0	0	0	0	0	0	0	0	0	0	0	0	0	0	0	0	0	0
Bacteria;Desulfobacterota;Desulfobacteria;Desulfobacterales;Desulfococcaceae	Bacteria	Desulfobacterota	Desulfobacteria	Desulfobacterales	Desulfococcaceae	0	0	0	0	0	0	0	0	0	0	0	0	0	0	0	0	0	0	0	0	0	0	0	0	0	0	0	2	0	0	0	0	0	0	0	0	0	0	0	0	0	0	0	0
Bacteria;Desulfobacterota;Desulfuromonadia;PB19;__	Bacteria	Desulfobacterota	Desulfuromonadia	PB19	__	0	0	0	0	0	0	0	0	0	0	0	0	0	0	0	0	0	0	0	0	0	0	0	0	0	0	0	0	0	0	0	0	0	0	0	0	0	0	0	0	0	0	0	0
Bacteria;Desulfobacterota;Syntrophobacteria;Syntrophobacterales;Syntrophobacteraceae	Bacteria	Desulfobacterota	Syntrophobacteria	Syntrophobacterales	Syntrophobacteraceae	0	0	0	0	0	0	0	0	0	0	0	0	0	0	0	0	0	0	0	0	0	0	0	0	0	0	0	0	0	0	0	0	0	0	0	0	2	0	0	0	0	0	0	0
Bacteria;Elusimicrobiota;Elusimicrobia;Elusimicrobiales;Elusimicrobiaceae	Bacteria	Elusimicrobiota	Elusimicrobia	Elusimicrobiales	Elusimicrobiaceae	0	0	0	0	0	0	0	0	0	0	0	0	0	0	0	0	0	0	0	0	0	0	0	0	0	0	0	0	0	0	0	0	0	0	0	0	0	0	0	0	0	0	0	2
Bacteria;Firmicutes;Bacilli;Entomoplasmatales;Entomoplasmatales Incertae Sedis	Bacteria	Firmicutes	Bacilli	Entomoplasmatales	Entomoplasmatales Incertae Sedis	0	0	0	0	0	0	0	0	0	0	0	0	0	0	0	0	0	0	0	0	0	2	0	0	0	0	0	0	0	0	0	0	0	0	0	0	0	0	0	0	0	0	0	0
Bacteria;Firmicutes;Incertae Sedis;DTU014;uncultured bacterium	Bacteria	Firmicutes	Incertae Sedis	DTU014	uncultured bacterium	0	0	0	0	0	0	0	0	0	0	0	0	0	0	0	0	0	0	0	0	0	0	0	0	0	0	0	0	0	0	0	0	0	0	0	0	0	0	0	2	0	0	0	0
Bacteria;Firmicutes;Negativicutes;__;__	Bacteria	Firmicutes	Negativicutes	__	__	0	0	0	0	0	0	0	0	0	2	0	0	0	0	0	0	0	0	0	0	0	0	0	0	0	0	0	0	0	0	0	0	0	0	0	0	0	0	0	0	0	0	0	0
Bacteria;Myxococcota;Polyangia;Blfdi19;__	Bacteria	Myxococcota	Polyangia	Blfdi19	__	0	0	0	0	0	0	0	0	0	0	0	0	0	0	0	0	0	0	0	0	0	0	0	0	0	0	0	0	0	0	0	0	0	0	0	0	0	0	0	0	0	0	0	0
Bacteria;NKB15;__;__;__	Bacteria	NKB15	__	__	__	0	0	0	0	0	0	0	0	0	0	0	0	0	0	0	0	0	0	0	0	0	0	0	2	0	0	0	0	0	0	0	0	0	0	0	0	0	0	0	0	0	0	0	0
Bacteria;Patescibacteria;Gracilibacteria;uncultured organism;__	Bacteria	Patescibacteria	Gracilibacteria	uncultured organism	__	0	0	0	0	0	0	0	0	0	0	0	0	0	0	0	0	0	0	0	2	0	0	0	0	0	0	0	0	0	0	0	0	0	0	0	0	0	0	0	0	0	0	0	0
Bacteria;Patescibacteria;WWE3;__;__	Bacteria	Patescibacteria	WWE3	__	__	0	0	0	0	0	0	0	0	0	0	0	0	0	0	0	0	0	0	0	0	0	0	0	0	0	0	0	0	0	0	0	0	0	0	0	0	0	0	0	0	0	0	0	2
Bacteria;Proteobacteria;Alphaproteobacteria;Defluviicoccales;Defluviicoccaceae	Bacteria	Proteobacteria	Alphaproteobacteria	Defluviicoccales	Defluviicoccaceae	0	0	0	0	0	0	0	0	0	0	0	0	0	0	0	0	0	0	0	0	0	0	0	0	0	0	0	0	0	0	0	0	0	0	0	0	0	0	0	0	0	0	0	0
Bacteria;Proteobacteria;Alphaproteobacteria;Micavibrionales;__	Bacteria	Proteobacteria	Alphaproteobacteria	Micavibrionales	__	0	0	0	0	0	0	0	0	0	2	0	0	0	0	0	0	0	0	0	0	0	0	0	0	0	0	0	0	0	0	0	0	0	0	0	0	0	0	0	0	0	0	0	0
Bacteria;Proteobacteria;Alphaproteobacteria;SAR11 clade;Clade III	Bacteria	Proteobacteria	Alphaproteobacteria	SAR11 clade	Clade III	0	0	0	0	0	0	0	0	0	0	0	0	0	0	0	0	0	0	0	0	0	0	0	0	0	0	0	0	0	0	0	0	0	0	0	0	0	0	0	0	0	0	0	0
Bacteria;Proteobacteria;Gammaproteobacteria;Burkholderiales;TRA3-20	Bacteria	Proteobacteria	Gammaproteobacteria	Burkholderiales	TRA3-20	0	0	0	0	0	0	0	0	0	0	0	0	0	0	0	0	0	0	0	0	0	0	0	2	0	0	0	0	0	0	0	0	0	0	0	0	0	0	0	0	0	0	0	0
Bacteria;Proteobacteria;Gammaproteobacteria;Methylococcales;Methylomonadaceae	Bacteria	Proteobacteria	Gammaproteobacteria	Methylococcales	Methylomonadaceae	0	0	0	0	0	0	0	0	0	0	2	0	0	0	0	0	0	0	0	0	0	0	0	0	0	0	0	0	0	0	0	0	0	0	0	0	0	0	0	0	0	0	0	0
Bacteria;Proteobacteria;Gammaproteobacteria;Oceanospirillales;Pseudohongiellaceae	Bacteria	Proteobacteria	Gammaproteobacteria	Oceanospirillales	Pseudohongiellaceae	0	0	0	0	0	0	0	0	0	0	0	0	0	0	0	0	0	0	0	0	0	0	0	0	0	0	0	0	0	0	0	0	0	0	0	0	0	0	0	0	0	0	0	0
Bacteria;Proteobacteria;__;__;__	Bacteria	Proteobacteria	__	__	__	0	0	0	0	0	0	0	0	0	0	0	0	0	0	0	0	0	0	0	0	0	0	0	0	0	0	0	0	0	0	0	0	0	0	0	0	0	0	0	0	0	0	0	0
Bacteria;Verrucomicrobiota;Verrucomicrobiae;Chthoniobacterales;__	Bacteria	Verrucomicrobiota	Verrucomicrobiae	Chthoniobacterales	__	0	2	0	0	0	0	0	0	0	0	0	0	0	0	0	0	0	0	0	0	0	0	0	0	0	0	0	0	0	0	0	0	0	0	0	0	0	0	0	0	0	0	0	0
[truncated: 16 more columns]

## Sheet: Genus
							RMS_free	RMS_free	RMS_free	RMS_free	RMS_free	RMS_free	RMS_free	RMS_free	RMS_free	RMS_free	RMS_free	RMS_free	RMS_free	RMS_free	RMS_free	RMS	RMS	RMS	RMS	RMS	RMS	RMS	RMS	RMS	RMS	RMS	RMS	RMS	RMS	RMS	RMS	RMS	RMS	RMS	RMS	RMS	RMS	RMS	RMS	RMS	RMS	RMS	RMS
							sediment	sediment	sediment	sediment	water	water	water	water	water	sediment	sediment	sediment	water	water	water	sediment	sediment	sediment	sediment	water	water	water	water	water	water	water	water	sediment	sediment	sediment	sediment	sediment	sediment	sediment	sediment	sediment	sediment	sediment	sediment	sediment	sediment	sediment	sediment
							2019-01-01	2019-01-01	2020-01-01	2020-01-01	2019-01-01	2020-01-01	2020-01-01	2020-01-01	2020-01-01	2019-01-01	2019-01-01	2019-01-01	2019-01-01	2019-01-01	2019-01-01	2019-01-01	2019-01-01	2019-01-01	2019-01-01	2019-01-01	2019-01-01	2019-01-01	2019-01-01	2019-01-01	2019-01-01	2019-01-01	2019-01-01	2019-01-01	2019-01-01	2019-01-01	2019-01-01	2020-01-01	2020-01-01	2020-01-01	2020-01-01	2020-01-01	2020-01-01	2020-01-01	2020-01-01	2020-01-01	2020-01-01	2020-01-01	2020-01-01
							p02	p02	p02	p02	p02	p02	p02	p01	p01	p03_C	p03_D	p03_C	p03_C	p03_D	p03_D	p05_C	p05_D	p04_C	p04_D	p05_C	p05_C	p04_C	p04_C	p05_D	p05_D	p04_D	p04_D	p04_D	p05_D	p04_C	p05_C	p0102	p03_C	p03_D	p04_C	p04_D	p05_C	p05_D	p0102	p03_C	p03_D	p04_C	p04_D
Taxa	Domain	Phylum	Class	Order	Family	Genus	RMS_free_sediment_p01andp02	RMS_free_sediment_p01andp02	RMS_free_sediment_p01andp02	RMS_free_sediment_p01andp02	RMS_free_water_p01andp02	RMS_free_water_p01andp02	RMS_free_water_p01andp02	RMS_free_water_p01andp02	RMS_free_water_p01andp02	RMS_free_sediment	RMS_free_sediment	RMS_free_sediment	RMS_free_water	RMS_free_water	RMS_free_water	RMS_sediment	RMS_sediment	RMS_sediment	RMS_sediment	RMS_water	RMS_water	RMS_water	RMS_water	RMS_water	RMS_water	RMS_water	RMS_water	RMS_sediment	RMS_sediment	RMS_sediment	RMS_sediment	RMS_sediment	RMS_sediment	RMS_sediment	RMS_sediment	RMS_sediment	RMS_sediment	RMS_sediment	RMS_sediment	RMS_sediment	RMS_sediment	RMS_sediment	RMS_sediment
Bacteria;Bacteroidota;Bacteroidia;Bacteroidales;Prevotellaceae;Prevotella	Bacteria	Bacteroidota	Bacteroidia	Bacteroidales	Prevotellaceae	Prevotella	3445	2376	102738	37843	0	81	69	39	228	48467	6425	2353	0	232	0	18635	21822	15124	3553	888	138	1649	470	1922	2184	532	566	1266	5367	92478	3	87773	41031	51453	61742	72473	8845	42396	97241	45027	15738	50835	55979
Bacteria;Bacteroidota;Bacteroidia;Flavobacteriales;Flavobacteriaceae;Flavobacterium	Bacteria	Bacteroidota	Bacteroidia	Flavobacteriales	Flavobacteriaceae	Flavobacterium	2752	5822	506	46	0	23966	34307	121	2105	5693	6268	6743	0	26693	0	7180	12920	11616	8108	13178	3282	15865	8376	19901	9934	17694	31574	9632	10312	13919	0	859	13386	2469	6781	213	15677	7235	1267	6502	694	4610	5662
Bacteria;Proteobacteria;Gammaproteobacteria;Pseudomonadales;Pseudomonadaceae;Pseudomonas	Bacteria	Proteobacteria	Gammaproteobacteria	Pseudomonadales	Pseudomonadaceae	Pseudomonas	1135	2107	944	438	0	8070	7955	551	2831	2143	1647	5210	0	7470	0	1763	3736	4083	1514	3938	844	5654	2881	4003	2533	4318	5764	4036	6807	7766	0	567	15683	5694	9121	17550	7213	5206	616	4161	1173	2709	3102
Bacteria;Proteobacteria;Gammaproteobacteria;Burkholderiales;Oxalobacteraceae;Undibacterium	Bacteria	Proteobacteria	Gammaproteobacteria	Burkholderiales	Oxalobacteraceae	Undibacterium	1365	4795	485	124	0	9581	8718	30	663	2223	1482	4780	0	7870	0	2175	3460	2987	1344	6223	554	5734	2179	7007	2474	4309	7570	7299	7426	5391	0	660	9013	2395	7958	854	5809	3998	826	5860	899	3641	4142
Bacteria;Proteobacteria;Gammaproteobacteria;Burkholderiales;Chitinibacteraceae;Deefgea	Bacteria	Proteobacteria	Gammaproteobacteria	Burkholderiales	Chitinibacteraceae	Deefgea	7046	37009	1720	664	0	8698	3289	221	2383	2869	2320	5678	0	17750	0	3814	2469	5002	5149	9342	824	6628	2753	7431	4603	7804	16050	29075	6624	10247	28	2332	7878	2988	14754	1197	737	4683	770	5063	403	5682	6252
Bacteria;Proteobacteria;Gammaproteobacteria;Pseudomonadales;Moraxellaceae;Acinetobacter	Bacteria	Proteobacteria	Gammaproteobacteria	Pseudomonadales	Moraxellaceae	Acinetobacter	133	2271	316	34	0	6467	3788	9	473	39	182	2681	0	8980	0	71	141	132	88	7190	1922	7306	3487	7617	4285	8050	14307	4392	8920	13773	0	2166	6983	957	1946	565	4189	1711	54	98	527	416	461
Bacteria;Proteobacteria;Gammaproteobacteria;Burkholderiales;Comamonadaceae;Rhodoferax	Bacteria	Proteobacteria	Gammaproteobacteria	Burkholderiales	Comamonadaceae	Rhodoferax	2067	4682	1059	539	0	3822	3964	1045	1806	1888	2595	4202	0	3490	0	2911	4269	5101	2386	2209	108	2969	720	3338	1292	2251	3324	6466	7783	7035	0	1016	9233	1516	6894	569	11298	6733	485	3927	739	3104	3259
Bacteria;Campilobacterota;Campylobacteria;Campylobacterales;Arcobacteraceae;Pseudarcobacter	Bacteria	Campilobacterota	Campylobacteria	Campylobacterales	Arcobacteraceae	Pseudarcobacter	4417	1854	550	33	0	2927	4512	12	463	1899	4299	7117	0	5130	0	2666	2247	2220	3960	8211	2844	11144	5063	7281	5485	6477	7003	2804	1102	1668	0	193	9758	3319	7127	1371	2669	6221	135	2372	2035	2138	2359
Bacteria;Firmicutes;Clostridia;Clostridiales;Clostridiaceae;Clostridium sensu stricto 1	Bacteria	Firmicutes	Clostridia	Clostridiales	Clostridiaceae	Clostridium sensu stricto 1	20721	29743	1371	1085	0	204	166	417	2912	1416	18407	30443	0	520	0	8986	1801	6850	10869	3811	692	4702	2026	1403	1302	1202	1088	9433	1787	8154	11	1372	942	2255	826	1723	614	8047	1900	1217	2045	2670	2487
Bacteria;Bacteroidota;Bacteroidia;Bacteroidales;Bacteroidaceae;Bacteroides	Bacteria	Bacteroidota	Bacteroidia	Bacteroidales	Bacteroidaceae	Bacteroides	8900	1315	1930	102	0	37	40	37	496	3028	1472	2281	0	120	0	6045	3541	5093	6190	91	33	178	57	175	122	48	52	1078	2262	8085	0	2455	12522	18536	10655	6501	5523	20175	3128	5128	15536	5731	6679
Bacteria;Proteobacteria;Gammaproteobacteria;Aeromonadales;Aeromonadaceae;Aeromonas	Bacteria	Proteobacteria	Gammaproteobacteria	Aeromonadales	Aeromonadaceae	Aeromonas	1604	8653	84	31	0	5842	2442	93	876	167	1014	16738	0	7898	0	1016	1041	1053	772	2694	393	4941	2254	2101	2160	3779	4789	9282	1730	1971	0	61	1484	679	1717	247	413	407	72	725	1803	1244	1341
Bacteria;Proteobacteria;Gammaproteobacteria;Burkholderiales;Aquaspirillaceae;Rivicola	Bacteria	Proteobacteria	Gammaproteobacteria	Burkholderiales	Aquaspirillaceae	Rivicola	378	5140	626	433	0	7165	2585	28	135	340	567	2552	0	3757	0	164	254	1177	301	1352	239	1593	558	2679	1273	2060	2413	7720	3377	8272	0	410	2249	426	2111	830	1511	1011	214	579	104	318	310
Bacteria;Firmicutes;Negativicutes;Veillonellales-Selenomonadales;__;__	Bacteria	Firmicutes	Negativicutes	Veillonellales-Selenomonadales	Veillonellales-Selenomonadales	Veillonellales-Selenomonadales	380	804	24125	6666	0	0	0	0	198	3489	211	417	0	7	0	1355	1290	1687	203	113	0	124	36	193	159	7	29	416	1809	14156	0	12251	4533	2888	6812	12189	1100	5129	3552	2344	918	3034	2726
Bacteria;Proteobacteria;Gammaproteobacteria;Burkholderiales;Comamonadaceae;Hydrogenophaga	Bacteria	Proteobacteria	Gammaproteobacteria	Burkholderiales	Comamonadaceae	Hydrogenophaga	2672	3463	749	410	0	1381	915	1902	1269	2309	1646	1325	0	1045	0	3361	4943	4255	3531	576	0	791	251	630	268	731	1113	4757	5093	4652	0	384	4472	1363	5090	267	1502	6182	461	3175	671	3484	3732
Bacteria;Bacteroidota;Bacteroidia;Bacteroidales;Paludibacteraceae;Paludibacter	Bacteria	Bacteroidota	Bacteroidia	Bacteroidales	Paludibacteraceae	Paludibacter	4454	6010	581	0	0	604	1035	36	524	695	1329	5811	0	1034	0	1648	3210	2682	4724	358	300	1052	957	573	549	572	989	6556	5001	2611	0	174	6641	3263	2631	257	8078	7375	377	4127	1348	1047	1319
Bacteria;Fusobacteriota;Fusobacteriia;Fusobacteriales;Leptotrichiaceae;Hypnocyclicus	Bacteria	Fusobacteriota	Fusobacteriia	Fusobacteriales	Leptotrichiaceae	Hypnocyclicus	10002	5131	251	6	0	169	581	67	445	223	9235	9782	0	1194	0	5035	1290	1791	6364	2768	327	4038	1120	3134	1896	2198	1407	4352	1069	1921	0	215	1042	1270	793	174	169	3016	174	864	311	501	582
Bacteria;Bacteroidota;Bacteroidia;Cytophagales;Spirosomaceae;Flectobacillus	Bacteria	Bacteroidota	Bacteroidia	Cytophagales	Spirosomaceae	Flectobacillus	36	34	19	0	0	10993	2278	0	37	10	9	81	0	1597	0	22	81	33	56	470	233	863	956	929	1726	2125	5525	78	114	22	0	0	259	18	162	0	241	414	4	39	25	40	33
Bacteria;Proteobacteria;Gammaproteobacteria;Burkholderiales;Chitinibacteraceae;Iodobacter	Bacteria	Proteobacteria	Gammaproteobacteria	Burkholderiales	Chitinibacteraceae	Iodobacter	739	3941	820	240	0	350	185	29	358	1016	2116	7276	0	2713	0	620	662	695	323	2028	189	1913	749	1087	641	1199	1983	2661	740	3357	0	322	1560	1426	2611	2471	125	2376	148	1309	303	1042	1136
Bacteria;Firmicutes;Bacilli;Lactobacillales;Streptococcaceae;Lactococcus	Bacteria	Firmicutes	Bacilli	Lactobacillales	Streptococcaceae	Lactococcus	108	1369	1208	556	0	596	769	0	197	35	2917	23443	0	278	0	110	15	220	37	581	121	1154	1007	575	554	459	636	892	1577	2936	0	1663	1128	622	309	277	1493	428	426	60	33	93	120
Bacteria;Proteobacteria;Gammaproteobacteria;Burkholderiales;Comamonadaceae;__	Bacteria	Proteobacteria	Gammaproteobacteria	Burkholderiales	Comamonadaceae	Comamonadaceae	193	280	0	0	0	1067	1496	183	800	57	120	567	0	773	0	91	380	420	168	908	0	1054	122	1475	898	1276	786	398	866	679	0	25	1103	190	247	0	2299	578	14	422	70	71	108
Bacteria;Firmicutes;Negativicutes;Acidaminococcales;Acidaminococcaceae;uncultured	Bacteria	Firmicutes	Negativicutes	Acidaminococcales	Acidaminococcaceae	uncultured	184	1007	2169	753	0	7	15	11	0	2991	296	208	0	33	0	1436	2907	363	688	38	0	100	45	92	133	36	52	686	2304	3000	0	5538	2210	1710	2824	3487	938	2807	2485	1519	1546	2815	2688
Bacteria;Proteobacteria;Gammaproteobacteria;Burkholderiales;Comamonadaceae;Sphaerotilus	Bacteria	Proteobacteria	Gammaproteobacteria	Burkholderiales	Comamonadaceae	Sphaerotilus	40	388	54	0	0	2769	2096	15	37	0	0	492	0	1535	0	0	0	0	38	999	94	1012	338	724	609	1325	2290	625	1814	1304	0	0	192	62	58	0	1508	407	0	14	34	0	0
Bacteria;Proteobacteria;Gammaproteobacteria;Enterobacterales;Hafniaceae;Hafnia-Obesumbacterium	Bacteria	Proteobacteria	Gammaproteobacteria	Enterobacterales	Hafniaceae	Hafnia-Obesumbacterium	410	976	3721	1653	0	20	32	0	12	105	23	48	0	35	0	129	171	189	415	91	38	34	11	58	31	33	36	894	212	391	0	2512	807	479	3634	3693	139	6310	404	314	179	2260	2500
Bacteria;Proteobacteria;Gammaproteobacteria;Burkholderiales;Comamonadaceae;Aquabacterium	Bacteria	Proteobacteria	Gammaproteobacteria	Burkholderiales	Comamonadaceae	Aquabacterium	17	40	0	0	0	320	1247	0	43	36	0	195	0	180	0	28	104	126	47	168	9	304	28	215	114	284	234	137	315	153	0	10	756	61	45	12	1606	239	12	53	0	18	21
Bacteria;Firmicutes;Bacilli;Lactobacillales;Lactobacillaceae;Lactobacillus	Bacteria	Firmicutes	Bacilli	Lactobacillales	Lactobacillaceae	Lactobacillus	14	37	4518	25099	0	15	20	0	0	6	332	347	0	0	0	0	0	8	62	8	0	14	24	7	6	24	9	204	4	41	0	1065	120	370	204	213	171	526	91	13	25	334	407
Bacteria;Firmicutes;Clostridia;Lachnospirales;Lachnospiraceae;__	Bacteria	Firmicutes	Clostridia	Lachnospirales	Lachnospiraceae	__	889	865	71	15	0	10	18	0	16	2899	381	80	0	79	0	931	2503	2981	645	154	20	147	60	154	153	66	72	711	1586	2240	0	406	2191	579	785	330	1096	1161	429	2474	561	920	940
Bacteria;Proteobacteria;Gammaproteobacteria;Alteromonadales;Shewanellaceae;Shewanella	Bacteria	Proteobacteria	Gammaproteobacteria	Alteromonadales	Shewanellaceae	Shewanella	3028	3771	92	42	0	56	18	11	91	214	307	445	0	672	0	743	589	2714	2903	304	22	407	105	237	240	378	455	5386	303	1137	0	288	736	596	1129	71	61	458	216	237	72	378	443
Bacteria;Proteobacteria;Gammaproteobacteria;Pseudomonadales;Moraxellaceae;Alkanindiges	Bacteria	Proteobacteria	Gammaproteobacteria	Pseudomonadales	Moraxellaceae	Alkanindiges	14	169	0	0	0	411	366	0	65	0	5	158	0	807	0	0	11	0	0	701	76	666	248	565	575	854	820	292	430	385	0	18	244	42	21	0	296	50	0	0	0	0	0
Bacteria;Firmicutes;Negativicutes;Veillonellales-Selenomonadales;Sporomusaceae;Pelosinus	Bacteria	Firmicutes	Negativicutes	Veillonellales-Selenomonadales	Sporomusaceae	Pelosinus	600	2187	110	57	0	0	23	66	208	229	865	1499	0	33	0	760	441	423	447	107	0	85	61	88	48	23	40	875	844	1405	0	93	1404	1100	2184	1139	299	1138	135	666	1024	2547	2748
Bacteria;Proteobacteria;Gammaproteobacteria;Burkholderiales;Comamonadaceae;Acidovorax	Bacteria	Proteobacteria	Gammaproteobacteria	Burkholderiales	Comamonadaceae	Acidovorax	79	317	187	117	0	744	419	1227	2089	49	94	268	0	149	0	159	213	319	78	60	0	95	34	104	33	114	193	682	1311	1917	0	293	841	185	622	54	1130	461	55	129	34	122	113
Bacteria;Bacteroidota;Bacteroidia;Sphingobacteriales;Sphingobacteriaceae;Pedobacter	Bacteria	Bacteroidota	Bacteroidia	Sphingobacteriales	Sphingobacteriaceae	Pedobacter	175	233	35	13	0	257	579	27	40	315	606	267	0	157	0	646	681	1174	500	120	48	144	119	360	156	189	399	412	1211	702	0	24	788	287	198	8	1943	503	163	579	106	382	407
Bacteria;Proteobacteria;Gammaproteobacteria;Aeromonadales;Aeromonadaceae;__	Bacteria	Proteobacteria	Gammaproteobacteria	Aeromonadales	Aeromonadaceae	__	239	1781	175	19	0	295	432	8	0	47	289	2785	0	658	0	118	132	56	75	618	49	573	204	278	141	219	287	1186	598	1504	0	116	1187	893	1242	592	499	1137	12	273	349	289	334
Bacteria;Proteobacteria;Alphaproteobacteria;Rhodobacterales;Rhodobacteraceae;Pseudorhodobacter	Bacteria	Proteobacteria	Alphaproteobacteria	Rhodobacterales	Rhodobacteraceae	Pseudorhodobacter	23	47	16	14	0	1624	506	8	16	16	14	31	0	158	0	32	42	147	25	201	36	300	35	173	173	197	219	63	151	354	0	63	62	9	31	0	269	27	0	0	0	33	20
Bacteria;Fusobacteriota;Fusobacteriia;Fusobacteriales;Fusobacteriaceae;Cetobacterium	Bacteria	Fusobacteriota	Fusobacteriia	Fusobacteriales	Fusobacteriaceae	Cetobacterium	1723	1768	136	22	0	4	3	77	353	8	10	10	0	57	0	395	86	261	6846	113	17	63	30	44	94	61	133	9180	93	526	0	387	94	189	183	575	67	624	29	16	7	141	152
Bacteria;Bdellovibrionota;Bdellovibrionia;Bacteriovoracales;Bacteriovoracaceae;Bacteriovorax	Bacteria	Bdellovibrionota	Bdellovibrionia	Bacteriovoracales	Bacteriovoracaceae	Bacteriovorax	86	27	0	0	0	475	706	0	34	0	50	131	0	22	0	83	227	177	220	479	13	246	73	1756	220	380	100	87	251	261	0	4	163	16	34	0	243	28	9	53	35	31	59
Bacteria;Proteobacteria;Gammaproteobacteria;Burkholderiales;Rhodocyclaceae;Candidatus Accumulibacter	Bacteria	Proteobacteria	Gammaproteobacteria	Burkholderiales	Rhodocyclaceae	Candidatus Accumulibacter	159	1077	158	126	0	7	38	0	215	418	214	440	0	79	0	146	643	372	180	45	10	53	33	46	20	55	65	1201	1489	1240	0	190	1521	271	692	254	1426	711	127	861	561	495	554
Bacteria;Firmicutes;Clostridia;Clostridiales;Clostridiaceae;Clostridium sensu stricto 12	Bacteria	Firmicutes	Clostridia	Clostridiales	Clostridiaceae	Clostridium sensu stricto 12	116	1495	4972	26	0	22	6	20	530	12	77	315	0	9	0	240	34	24	197	48	11	73	29	96	45	32	13	749	619	1718	7	1397	304	328	441	972	198	204	34	62	802	280	335
Bacteria;Proteobacteria;Gammaproteobacteria;Pseudomonadales;Moraxellaceae;[Agitococcus] lubricus group	Bacteria	Proteobacteria	Gammaproteobacteria	Pseudomonadales	Moraxellaceae	[Agitococcus] lubricus group	0	18	0	0	0	221	448	0	0	0	6	112	0	1202	0	0	0	0	0	708	54	848	211	996	572	1162	690	75	131	19	0	0	22	0	10	0	212	87	0	0	0	0	0
Bacteria;Proteobacteria;Gammaproteobacteria;Burkholderiales;Oxalobacteraceae;Duganella	Bacteria	Proteobacteria	Gammaproteobacteria	Burkholderiales	Oxalobacteraceae	Duganella	0	0	0	0	0	178	365	0	60	38	13	49	0	46	0	60	93	67	53	63	0	42	0	60	32	29	31	35	61	57	0	0	244	93	171	8	175	165	0	125	48	91	79
Bacteria;Bacteroidota;Bacteroidia;Flavobacteriales;Weeksellaceae;Chryseobacterium	Bacteria	Bacteroidota	Bacteroidia	Flavobacteriales	Weeksellaceae	Chryseobacterium	3	66	41	22	0	104	50	0	0	12	45	111	0	164	0	0	5	9	0	50	18	84	72	178	98	98	137	193	1043	1262	0	152	820	133	114	29	7956	301	84	53	9	37	57
Bacteria;Patescibacteria;Saccharimonadia;Saccharimonadales;uncultured bacterium;__	Bacteria	Patescibacteria	Saccharimonadia	Saccharimonadales	uncultured bacterium	__	218	43	142	67	0	2	59	0	0	764	222	25	0	52	0	755	2703	1204	350	391	12	205	18	1599	134	260	4	60	315	310	0	84	238	226	119	41	131	628	103	432	223	232	251
Bacteria;Patescibacteria;Gracilibacteria;__;__;__	Bacteria	Patescibacteria	Gracilibacteria	__	__	__	339	58	0	0	0	212	404	0	0	0	56	23	0	210	0	19	1274	52	527	410	37	633	213	915	662	684	627	65	236	0	0	0	3	0	6	0	97	15	0	2	0	0	0
Bacteria;Bacteroidota;Bacteroidia;Bacteroidales;Prevotellaceae;Alloprevotella	Bacteria	Bacteroidota	Bacteroidia	Bacteroidales	Prevotellaceae	Alloprevotella	201	25	163	0	0	0	0	0	0	984	60	4	0	0	0	1079	820	1136	82	9	7	16	13	27	18	0	12	11	55	217	0	772	433	849	1009	1453	41	834	669	991	285	1046	1198
Bacteria;Proteobacteria;Gammaproteobacteria;Burkholderiales;Comamonadaceae;Polaromonas	Bacteria	Proteobacteria	Gammaproteobacteria	Burkholderiales	Comamonadaceae	Polaromonas	154	249	0	0	0	307	232	182	1012	0	18	18	0	295	0	0	34	37	42	579	0	586	41	1378	704	1215	228	125	211	145	0	0	103	0	86	0	355	38	0	22	0	18	15
Bacteria;Proteobacteria;Gammaproteobacteria;Burkholderiales;Rhodocyclaceae;Dechloromonas	Bacteria	Proteobacteria	Gammaproteobacteria	Burkholderiales	Rhodocyclaceae	Dechloromonas	61	229	45	0	0	33	244	0	145	134	67	394	0	186	0	191	382	317	150	49	0	254	43	61	52	113	64	408	787	655	0	94	1850	136	174	69	3161	501	12	201	47	103	106
Bacteria;Verrucomicrobiota;Verrucomicrobiae;Verrucomicrobiales;Rubritaleaceae;Rubritalea	Bacteria	Verrucomicrobiota	Verrucomicrobiae	Verrucomicrobiales	Rubritaleaceae	Rubritalea	35	67	0	4	0	1052	338	0	76	15	28	69	0	63	0	26	37	52	14	251	115	544	379	189	107	161	590	86	89	362	0	4	226	0	56	2	121	23	8	17	21	50	38
Bacteria;Proteobacteria;Gammaproteobacteria;Vibrionales;Vibrionaceae;Photobacterium	Bacteria	Proteobacteria	Gammaproteobacteria	Vibrionales	Vibrionaceae	Photobacterium	580	234	18	0	0	0	0	0	0	4	15	20	0	46	0	461	166	10	5528	61	11	22	20	25	18	11	54	4873	63	39	0	0	22	33	125	45	4	301	0	7	0	16	31
Bacteria;Proteobacteria;Gammaproteobacteria;Burkholderiales;Comamonadaceae;Limnohabitans	Bacteria	Proteobacteria	Gammaproteobacteria	Burkholderiales	Comamonadaceae	Limnohabitans	16	0	0	0	0	296	875	0	0	7	8	0	0	123	0	12	10	11	0	83	0	71	0	64	45	65	101	10	11	0	0	0	0	0	0	0	0	28	0	7	0	15	20
Bacteria;Proteobacteria;Gammaproteobacteria;Enterobacterales;Enterobacteriaceae;__	Bacteria	Proteobacteria	Gammaproteobacteria	Enterobacterales	Enterobacteriaceae	__	23	236	528	266	0	41	33	0	0	20	0	42	0	29	0	26	23	42	0	34	0	19	0	59	10	27	48	234	76	123	0	4370	556	109	773	220	101	601	727	146	117	355	339
Bacteria;Proteobacteria;Gammaproteobacteria;Burkholderiales;Rhodocyclaceae;uncultured	Bacteria	Proteobacteria	Gammaproteobacteria	Burkholderiales	Rhodocyclaceae	uncultured	64	315	29	27	0	14	218	19	0	97	60	455	0	171	0	86	122	235	78	68	0	218	60	70	41	95	116	452	1383	1063	0	77	1437	26	111	47	2541	182	21	189	42	84	63
Bacteria;Firmicutes;Bacilli;Mycoplasmatales;Mycoplasmataceae;Mycoplasma	Bacteria	Firmicutes	Bacilli	Mycoplasmatales	Mycoplasmataceae	Mycoplasma	1484	504	57	6	0	0	6	20	0	402	13	8	0	13	0	918	286	612	798	38	0	77	10	152	33	40	10	193	34	35	0	229	391	300	263	43	46	578	717	284	228	189	224
Bacteria;Bacteroidota;Bacteroidia;Cytophagales;Spirosomaceae;Arcicella	Bacteria	Bacteroidota	Bacteroidia	Cytophagales	Spirosomaceae	Arcicella	14	0	0	0	0	1250	501	0	0	21	0	28	0	176	0	43	75	53	33	76	24	161	78	142	111	183	288	45	139	80	0	0	53	6	10	0	129	44	0	55	4	12	18
Bacteria;Campilobacterota;Campylobacteria;Campylobacterales;Sulfurospirillaceae;Sulfurospirillum	Bacteria	Campilobacterota	Campylobacteria	Campylobacterales	Sulfurospirillaceae	Sulfurospirillum	651	440	57	28	0	0	29	0	149	776	850	152	0	0	0	921	528	272	291	48	13	92	13	30	16	22	15	90	16	17	0	13	202	702	218	243	80	401	17	332	399	418	403
Bacteria;Firmicutes;Clostridia;Clostridiales;Clostridiaceae;Clostridium sensu stricto 9	Bacteria	Firmicutes	Clostridia	Clostridiales	Clostridiaceae	Clostridium sensu stricto 9	222	1139	12	9	0	0	7	11	0	72	96	204	0	12	0	269	436	290	349	50	0	45	8	71	13	19	60	626	589	689	0	279	503	206	113	150	295	425	41	190	480	211	246
Bacteria;Firmicutes;Negativicutes;Veillonellales-Selenomonadales;Selenomonadaceae;__	Bacteria	Firmicutes	Negativicutes	Veillonellales-Selenomonadales	Selenomonadaceae	__	34	259	575	290	0	8	0	0	0	94	70	145	0	0	0	116	84	119	37	0	0	12	0	2	0	0	0	61	181	1473	0	1813	215	425	376	653	50	241	527	48	185	171	171
Bacteria;Proteobacteria;Gammaproteobacteria;Burkholderiales;Comamonadaceae;Comamonas	Bacteria	Proteobacteria	Gammaproteobacteria	Burkholderiales	Comamonadaceae	Comamonas	0	0	0	0	0	42	30	0	0	0	0	0	0	160	0	0	0	0	0	1132	0	826	32	2200	1376	1959	104	0	0	0	0	0	0	0	0	0	0	0	0	0	0	0	0
Bacteria;Proteobacteria;Gammaproteobacteria;Burkholderiales;Chromobacteriaceae;Vogesella	Bacteria	Proteobacteria	Gammaproteobacteria	Burkholderiales	Chromobacteriaceae	Vogesella	73	343	7	0	0	47	12	0	0	47	112	351	0	834	0	34	29	73	32	263	17	374	109	398	194	359	378	804	136	629	0	6	274	39	612	4	13	73	4	147	11	72	129
Bacteria;Bacteroidota;Bacteroidia;Flavobacteriales;Crocinitomicaceae;Fluviicola	Bacteria	Bacteroidota	Bacteroidia	Flavobacteriales	Crocinitomicaceae	Fluviicola	3	14	2	0	0	135	196	0	64	0	4	68	0	89	0	0	0	0	0	15	0	44	8	64	13	20	102	15	49	115	0	0	124	2	9	0	369	36	0	7	0	0	0
Bacteria;Firmicutes;Clostridia;Lachnospirales;Lachnospiraceae;Shuttleworthia	Bacteria	Firmicutes	Clostridia	Lachnospirales	Lachnospiraceae	Shuttleworthia	9	6	16	17	0	0	0	0	0	1817	16	0	0	13	0	141	264	215	21	71	0	55	14	206	117	15	17	14	131	1362	0	1016	340	184	338	43	70	101	535	195	54	80	79
Bacteria;Proteobacteria;Gammaproteobacteria;Burkholderiales;Comamonadaceae;Paucibacter	Bacteria	Proteobacteria	Gammaproteobacteria	Burkholderiales	Comamonadaceae	Paucibacter	10	51	0	0	0	182	197	22	178	0	0	129	0	193	0	0	13	14	0	112	0	137	38	72	47	77	153	205	362	154	0	11	72	0	33	0	292	27	0	30	0	0	0
Bacteria;Proteobacteria;Alphaproteobacteria;Rhodobacterales;Rhodobacteraceae;Rhodobacter	Bacteria	Proteobacteria	Alphaproteobacteria	Rhodobacterales	Rhodobacteraceae	Rhodobacter	0	37	0	0	0	401	409	0	0	0	15	48	0	123	0	0	12	0	0	30	0	216	27	30	89	100	210	83	387	642	0	108	116	17	10	0	240	0	0	0	0	0	0
Bacteria;Proteobacteria;Gammaproteobacteria;Burkholderiales;Oxalobacteraceae;Massilia	Bacteria	Proteobacteria	Gammaproteobacteria	Burkholderiales	Oxalobacteraceae	Massilia	0	14	0	0	0	125	76	16	126	0	0	110	0	21	0	0	0	0	0	65	0	86	0	35	1	35	87	43	57	18	0	0	81	40	18	0	600	19	0	0	2	0	0
Bacteria;Patescibacteria;ABY1;Candidatus Falkowbacteria;__;__	Bacteria	Patescibacteria	ABY1	Candidatus Falkowbacteria	__	__	105	36	18	0	0	0	0	0	0	24	184	16	0	0	0	280	2387	151	344	60	0	43	8	411	54	65	13	24	123	0	0	0	39	8	10	0	18	180	0	413	20	73	88
Bacteria;Proteobacteria;Gammaproteobacteria;Enterobacterales;Yersiniaceae;Yersinia	Bacteria	Proteobacteria	Gammaproteobacteria	Enterobacterales	Yersiniaceae	Yersinia	54	129	89	29	0	0	0	0	0	105	647	472	0	0	0	90	119	60	262	79	0	39	0	29	44	38	35	474	147	393	0	73	43	103	172	241	17	498	26	18	44	390	373
Bacteria;Proteobacteria;Alphaproteobacteria;Rhodobacterales;Rhodobacteraceae;uncultured	Bacteria	Proteobacteria	Alphaproteobacteria	Rhodobacterales	Rhodobacteraceae	uncultured	0	0	0	0	0	330	125	0	25	0	0	29	0	30	0	13	0	52	0	58	0	127	35	87	49	101	87	0	72	258	0	37	35	11	0	15	141	15	0	7	0	0	0
Bacteria;Proteobacteria;Gammaproteobacteria;Cellvibrionales;Cellvibrionaceae;Cellvibrio	Bacteria	Proteobacteria	Gammaproteobacteria	Cellvibrionales	Cellvibrionaceae	Cellvibrio	0	17	0	0	0	260	526	0	28	35	7	15	0	86	0	13	72	70	42	64	5	91	36	107	54	121	149	15	37	18	0	0	117	6	42	0	73	55	0	62	0	23	26
Bacteria;Verrucomicrobiota;Verrucomicrobiae;uncultured;__;__	Bacteria	Verrucomicrobiota	Verrucomicrobiae	uncultured	__	__	165	28	5	0	0	97	153	19	25	118	69	16	0	70	0	169	908	718	409	70	14	122	89	80	72	152	276	10	15	0	0	5	186	11	121	0	154	56	7	116	51	96	109
Bacteria;Bacteroidota;Bacteroidia;Bacteroidales;Dysgonomonadaceae;uncultured	Bacteria	Bacteroidota	Bacteroidia	Bacteroidales	Dysgonomonadaceae	uncultured	0	6	25	0	0	0	5	0	0	33	0	0	0	0	0	21	521	105	83	15	0	10	0	42	14	15	8	5	93	16	0	20	594	138	45	0	628	531	0	485	6	25	23
Bacteria;Bacteroidota;Bacteroidia;Bacteroidales;__;__	Bacteria	Bacteroidota	Bacteroidia	Bacteroidales	__	__	11	6	24	3	0	0	24	0	0	26	17	4	0	3	0	24	316	108	72	87	2	90	17	215	186	177	17	6	15	19	0	537	335	60	91	2	328	321	538	260	35	16	18
Bacteria;Bacteroidota;Bacteroidia;Cytophagales;Spirosomaceae;Emticicia	Bacteria	Bacteroidota	Bacteroidia	Cytophagales	Spirosomaceae	Emticicia	0	9	0	0	0	633	156	0	0	0	0	30	0	80	0	0	0	0	0	54	71	142	95	129	110	134	308	27	94	21	0	0	13	0	0	0	76	3	0	0	0	0	0
Bacteria;Firmicutes;Clostridia;Clostridiales;Clostridiaceae;Clostridium sensu stricto 13	Bacteria	Firmicutes	Clostridia	Clostridiales	Clostridiaceae	Clostridium sensu stricto 13	139	252	14	9	0	7	36	8	119	45	95	278	0	12	0	167	178	152	186	27	11	107	51	46	43	31	57	238	236	546	0	91	484	163	325	43	146	115	21	64	28	113	100
Bacteria;Bacteroidota;Bacteroidia;Sphingobacteriales;NS11-12 marine group;uncultured bacterium	Bacteria	Bacteroidota	Bacteroidia	Sphingobacteriales	NS11-12 marine group	uncultured bacterium	144	8	17	0	0	60	167	0	0	165	104	22	0	83	0	173	320	569	415	41	0	64	18	47	65	68	50	12	9	0	0	0	43	49	34	0	35	143	27	148	27	16	24
Bacteria;Firmicutes;Clostridia;Lachnospirales;Lachnospiraceae;uncultured	Bacteria	Firmicutes	Clostridia	Lachnospirales	Lachnospiraceae	uncultured	149	256	36	0	0	0	0	0	0	280	0	4	0	32	0	128	916	329	73	42	13	25	0	24	31	21	0	112	249	165	0	10	84	98	38	87	49	508	23	242	17	66	72
Bacteria;Bacteroidota;Bacteroidia;Chitinophagales;Saprospiraceae;uncultured	Bacteria	Bacteroidota	Bacteroidia	Chitinophagales	Saprospiraceae	uncultured	0	20	0	0	0	369	307	0	12	0	0	67	0	253	0	0	0	3	0	26	8	119	62	14	52	118	300	29	151	115	0	2	34	0	0	0	305	16	0	0	0	0	0
Bacteria;Proteobacteria;Alphaproteobacteria;Sphingomonadales;Sphingomonadaceae;Novosphingobium	Bacteria	Proteobacteria	Alphaproteobacteria	Sphingomonadales	Sphingomonadaceae	Novosphingobium	0	30	0	0	0	447	168	0	0	0	21	39	0	46	0	0	0	35	0	12	0	73	34	21	47	76	81	8	181	259	0	9	75	0	0	0	462	16	0	0	9	5	6
Bacteria;Firmicutes;Bacilli;Lactobacillales;Carnobacteriaceae;Trichococcus	Bacteria	Firmicutes	Bacilli	Lactobacillales	Carnobacteriaceae	Trichococcus	9	25	0	0	0	198	136	0	0	32	11	283	0	51	0	17	0	17	0	45	18	60	80	122	96	64	105	17	74	317	0	187	110	0	0	0	196	17	142	0	6	8	0
Bacteria;Proteobacteria;Gammaproteobacteria;Burkholderiales;__;__	Bacteria	Proteobacteria	Gammaproteobacteria	Burkholderiales	__	__	7	29	0	0	0	528	179	0	16	0	0	0	0	27	0	0	10	3	4	56	0	20	2	14	6	33	28	0	2	9	0	0	0	71	0	0	0	33	0	8	4	0	0
Bacteria;Bacteroidota;Bacteroidia;Bacteroidales;uncultured;uncultured bacterium	Bacteria	Bacteroidota	Bacteroidia	Bacteroidales	uncultured	uncultured bacterium	0	0	96	12	0	0	0	0	0	281	0	0	0	4	0	22	229	13	10	7	0	5	0	7	0	5	4	8	31	124	0	583	320	142	70	57	191	206	895	288	10	46	49
Bacteria;Proteobacteria;Gammaproteobacteria;Burkholderiales;Rhodocyclaceae;Ferribacterium	Bacteria	Proteobacteria	Gammaproteobacteria	Burkholderiales	Rhodocyclaceae	Ferribacterium	0	47	23	9	0	0	14	0	0	47	35	151	0	22	0	24	46	45	16	37	0	37	0	18	15	30	24	34	185	259	0	14	857	44	115	14	1107	211	13	115	29	39	22
Bacteria;Firmicutes;Clostridia;Clostridiales;Clostridiaceae;__	Bacteria	Firmicutes	Clostridia	Clostridiales	Clostridiaceae	__	0	10	22	0	0	0	117	0	0	361	10	0	0	20	0	28	266	129	50	4	0	19	0	0	13	9	9	39	224	647	0	352	291	115	60	0	510	198	77	71	32	10	11
Bacteria;Patescibacteria;Parcubacteria;__;__;__	Bacteria	Patescibacteria	Parcubacteria	__	__	__	107	2	0	0	0	0	0	0	0	0	24	0	0	8	0	42	1929	60	469	95	0	54	0	729	39	59	20	0	5	0	0	0	4	0	0	0	8	26	0	24	8	0	2
Bacteria;Firmicutes;Bacilli;Erysipelotrichales;Erysipelotrichaceae;Erysipelothrix	Bacteria	Firmicutes	Bacilli	Erysipelotrichales	Erysipelotrichaceae	Erysipelothrix	12	22	11	0	0	4	8	0	0	110	16	22	0	9	0	27	93	178	59	11	0	7	11	9	18	9	22	49	343	69	0	15	488	40	160	15	407	88	26	661	48	177	201
Bacteria;Spirochaetota;Spirochaetia;Spirochaetales;Spirochaetaceae;Treponema	Bacteria	Spirochaetota	Spirochaetia	Spirochaetales	Spirochaetaceae	Treponema	28	3	17	0	0	0	0	0	0	16	0	0	0	14	0	20	61	92	104	14	0	19	13	51	0	0	26	0	19	4	0	37	106	41	37	0	604	154	17	135	4	18	15
Bacteria;Patescibacteria;Gracilibacteria;Absconditabacteriales (SR1);__;__	Bacteria	Patescibacteria	Gracilibacteria	Absconditabacteriales (SR1)	__	__	40	13	0	0	0	79	86	0	0	0	8	14	0	55	0	3	130	11	77	148	19	129	48	550	269	277	197	22	52	0	0	0	10	8	0	0	16	16	0	0	0	0	0
Bacteria;Proteobacteria;Gammaproteobacteria;Burkholderiales;Oxalobacteraceae;Janthinobacterium	Bacteria	Proteobacteria	Gammaproteobacteria	Burkholderiales	Oxalobacteraceae	Janthinobacterium	0	0	0	0	0	95	34	0	0	0	0	0	0	12	0	0	0	0	0	0	0	0	0	0	0	0	22	0	0	0	0	0	49	0	0	16	87	0	0	0	0	0	0
Bacteria;Bacteroidota;Bacteroidia;Bacteroidales;Tannerellaceae;Macellibacteroides	Bacteria	Bacteroidota	Bacteroidia	Bacteroidales	Tannerellaceae	Macellibacteroides	9	0	24	4	0	5	0	0	0	145	7	13	0	0	0	71	102	91	870	7	0	5	0	0	0	0	2	225	58	49	0	17	164	150	67	41	287	196	75	116	29	55	49
Bacteria;Proteobacteria;Gammaproteobacteria;Burkholderiales;Comamonadaceae;uncultured	Bacteria	Proteobacteria	Gammaproteobacteria	Burkholderiales	Comamonadaceae	uncultured	0	26	0	0	0	73	135	8	0	0	0	105	0	16	0	0	0	0	0	0	0	91	0	40	26	46	50	96	166	60	0	0	162	48	47	0	567	48	0	10	12	9	4
Bacteria;Firmicutes;Clostridia;Oscillospirales;Ruminococcaceae;Caproiciproducens	Bacteria	Firmicutes	Clostridia	Oscillospirales	Ruminococcaceae	Caproiciproducens	0	0	14	0	0	0	0	0	0	320	0	0	0	0	0	4	34	3	3	0	0	0	0	0	8	0	8	0	28	480	0	1163	238	79	68	19	77	113	317	55	0	0	7
Bacteria;Bdellovibrionota;Bdellovibrionia;Bdellovibrionales;Bdellovibrionaceae;Bdellovibrio	Bacteria	Bdellovibrionota	Bdellovibrionia	Bdellovibrionales	Bdellovibrionaceae	Bdellovibrio	5	4	0	0	0	43	82	0	0	23	38	28	0	31	0	17	83	136	45	277	9	107	20	846	82	170	71	23	84	49	0	0	66	0	7	0	129	6	0	5	5	2	0
Bacteria;Bacteroidota;Bacteroidia;Sphingobacteriales;env.OPS 17;uncultured bacterium	Bacteria	Bacteroidota	Bacteroidia	Sphingobacteriales	env.OPS 17	uncultured bacterium	0	4	0	0	0	102	210	0	0	5	13	60	0	93	0	0	7	81	18	4	7	10	8	47	40	53	137	0	60	15	0	7	239	0	19	0	494	34	0	93	0	0	0
Bacteria;Proteobacteria;Gammaproteobacteria;Burkholderiales;Chromobacteriaceae;Paludibacterium	Bacteria	Proteobacteria	Gammaproteobacteria	Burkholderiales	Chromobacteriaceae	Paludibacterium	83	165	44	95	0	0	0	0	0	77	244	265	0	0	0	61	64	32	53	12	0	14	0	9	8	0	5	113	37	307	0	22	85	160	97	96	20	65	12	78	262	126	141
Bacteria;Proteobacteria;Alphaproteobacteria;Sphingomonadales;Sphingomonadaceae;Rhizorhapis	Bacteria	Proteobacteria	Alphaproteobacteria	Sphingomonadales	Sphingomonadaceae	Rhizorhapis	9	27	0	10	0	113	100	0	0	19	30	39	0	95	0	53	50	47	14	46	34	164	66	35	73	81	133	77	107	95	0	18	65	0	0	0	160	17	16	37	16	29	23
Bacteria;Proteobacteria;Gammaproteobacteria;Burkholderiales;Rhodocyclaceae;__	Bacteria	Proteobacteria	Gammaproteobacteria	Burkholderiales	Rhodocyclaceae	__	2	62	10	0	0	0	23	0	0	38	31	129	0	22	0	25	68	18	4	0	0	11	0	0	0	0	0	85	166	107	0	0	413	57	75	12	821	185	0	75	50	29	32
Bacteria;Proteobacteria;Gammaproteobacteria;Xanthomonadales;Xanthomonadaceae;Thermomonas	Bacteria	Proteobacteria	Gammaproteobacteria	Xanthomonadales	Xanthomonadaceae	Thermomonas	0	11	0	0	0	21	47	0	0	0	19	51	0	48	0	0	0	8	0	17	0	25	14	0	16	28	58	44	366	329	0	79	142	0	0	0	1189	19	0	7	0	0	0
Bacteria;Bacteroidota;Bacteroidia;Sphingobacteriales;Sphingobacteriaceae;Solitalea	Bacteria	Bacteroidota	Bacteroidia	Sphingobacteriales	Sphingobacteriaceae	Solitalea	62	0	13	0	0	7	37	0	0	110	70	0	0	6	0	191	210	537	198	37	0	69	6	54	41	51	14	0	7	0	0	0	46	9	25	0	14	176	17	99	9	20	16
Bacteria;Firmicutes;Negativicutes;Veillonellales-Selenomonadales;uncultured;__	Bacteria	Firmicutes	Negativicutes	Veillonellales-Selenomonadales	uncultured	__	3	46	27	5	0	0	0	0	0	23	8	0	0	0	0	48	83	73	9	3	0	0	7	0	5	0	0	25	169	215	0	177	150	89	145	133	317	190	39	44	52	89	60
Bacteria;Bacteroidota;Bacteroidia;Bacteroidales;Rikenellaceae;__	Bacteria	Bacteroidota	Bacteroidia	Bacteroidales	Rikenellaceae	__	0	4	43	0	0	0	0	0	0	16	0	5	0	0	0	8	157	0	0	0	0	17	0	4	14	28	8	4	50	5	0	3	143	45	7	5	614	389	20	9	0	0	0
Bacteria;Cyanobacteria;Cyanobacteriia;Chloroplast;__;__	Bacteria	Cyanobacteria	Cyanobacteriia	Chloroplast	__	__	0	11	0	0	0	65	210	34	98	0	5	191	0	145	0	0	0	0	0	15	0	208	23	78	80	97	30	19	29	7	0	0	0	0	0	0	0	0	0	0	0	0	0
Bacteria;Bacteroidota;Bacteroidia;Bacteroidales;Prolixibacteraceae;WCHB1-32	Bacteria	Bacteroidota	Bacteroidia	Bacteroidales	Prolixibacteraceae	WCHB1-32	23	51	6	0	0	7	23	0	68	4	32	113	0	18	0	8	38	14	81	18	0	31	0	18	12	31	38	104	259	0	0	0	128	9	34	0	765	67	0	15	10	0	6
Bacteria;Patescibacteria;Gracilibacteria;uncultured bacterium;__;__	Bacteria	Patescibacteria	Gracilibacteria	uncultured bacterium	__	__	44	32	0	0	0	35	208	0	0	0	2	0	0	18	0	0	73	0	23	87	8	115	24	159	102	110	98	5	46	0	0	0	0	0	0	0	4	5	0	0	0	0	0
Bacteria;Bacteroidota;Bacteroidia;Bacteroidales;Bacteroidetes BD2-2;__	Bacteria	Bacteroidota	Bacteroidia	Bacteroidales	Bacteroidetes BD2-2	__	53	126	44	0	0	4	37	0	0	0	10	33	0	52	0	0	129	57	54	11	0	24	14	29	30	27	25	173	229	0	0	0	40	142	0	4	160	592	0	6	0	3	0
Bacteria;Actinobacteriota;Actinobacteria;Micrococcales;Intrasporangiaceae;__	Bacteria	Actinobacteriota	Actinobacteria	Micrococcales	Intrasporangiaceae	__	0	5	0	0	0	132	275	0	0	0	0	0	0	0	0	0	0	0	0	22	0	39	0	25	14	37	10	0	6	4	0	12	4	0	0	0	22	0	0	0	0	0	0
Bacteria;Proteobacteria;Alphaproteobacteria;Rhodobacterales;Rhodobacteraceae;__	Bacteria	Proteobacteria	Alphaproteobacteria	Rhodobacterales	Rhodobacteraceae	__	0	3	0	0	0	92	62	0	96	2	0	10	0	0	0	0	0	7	0	12	0	99	0	6	12	9	29	0	27	187	0	0	27	0	0	0	66	0	0	0	0	0	0
Bacteria;Verrucomicrobiota;Verrucomicrobiae;Verrucomicrobiales;Rubritaleaceae;Luteolibacter	Bacteria	Verrucomicrobiota	Verrucomicrobiae	Verrucomicrobiales	Rubritaleaceae	Luteolibacter	6	0	0	3	0	157	62	0	0	2	0	19	0	36	0	0	2	13	9	14	0	103	12	16	30	67	73	28	217	240	0	0	66	0	0	0	186	4	0	0	0	0	0
Bacteria;Proteobacteria;Alphaproteobacteria;Sphingomonadales;Sphingomonadaceae;Polymorphobacter	Bacteria	Proteobacteria	Alphaproteobacteria	Sphingomonadales	Sphingomonadaceae	Polymorphobacter	10	20	7	0	0	11	25	0	212	52	16	26	0	8	0	51	98	175	28	0	0	65	0	0	12	12	29	30	127	210	0	5	81	10	6	22	160	77	0	35	16	11	0
Bacteria;Firmicutes;Negativicutes;Veillonellales-Selenomonadales;Veillonellaceae;Veillonella	Bacteria	Firmicutes	Negativicutes	Veillonellales-Selenomonadales	Veillonellaceae	Veillonella	0	7	241	27	0	0	0	0	0	3	0	0	0	0	0	7	11	0	4	0	0	6	5	9	4	0	3	6	24	165	0	1087	20	55	12	122	17	34	54	5	20	9	9
Bacteria;Patescibacteria;Gracilibacteria;JGI 0000069-P22;uncultured bacterium;__	Bacteria	Patescibacteria	Gracilibacteria	JGI 0000069-P22	uncultured bacterium	__	48	75	9	0	0	75	111	0	0	0	0	0	0	121	0	2	19	0	27	86	5	121	75	154	115	93	151	36	12	0	0	0	0	0	0	0	0	0	0	0	0	0	0
Bacteria;Myxococcota;Polyangia;Haliangiales;Haliangiaceae;Haliangium	Bacteria	Myxococcota	Polyangia	Haliangiales	Haliangiaceae	Haliangium	10	26	0	0	0	35	91	11	23	0	0	139	0	15	0	0	0	2	3	43	0	66	49	26	23	41	81	51	71	30	0	0	151	0	11	0	419	11	0	0	0	0	0
Bacteria;Spirochaetota;Spirochaetia;Spirochaetales;Spirochaetaceae;uncultured	Bacteria	Spirochaetota	Spirochaetia	Spirochaetales	Spirochaetaceae	uncultured	0	0	14	0	0	0	7	0	0	22	32	0	0	0	0	11	35	35	29	2	0	27	0	2	0	24	0	0	6	0	0	9	176	8	21	0	739	126	21	109	0	10	12
Bacteria;Bacteroidota;Bacteroidia;Bacteroidales;Prevotellaceae;uncultured	Bacteria	Bacteroidota	Bacteroidia	Bacteroidales	Prevotellaceae	uncultured	0	0	38	0	0	0	0	0	0	51	0	0	0	0	0	0	46	0	0	7	0	0	0	0	0	0	0	2	11	108	0	484	81	84	44	4	182	109	323	61	5	4	7
Bacteria;Firmicutes;Bacilli;Lactobacillales;Carnobacteriaceae;Carnobacterium	Bacteria	Firmicutes	Bacilli	Lactobacillales	Carnobacteriaceae	Carnobacterium	22	20	60	126	0	0	0	11	0	13	11	5	0	0	0	16	9	87	21	20	0	16	0	24	15	10	15	71	11	24	0	39	29	146	16	205	10	120	37	8	23	129	121
Bacteria;Bacteroidota;Bacteroidia;Bacteroidales;Williamwhitmaniaceae;Acetobacteroides	Bacteria	Bacteroidota	Bacteroidia	Bacteroidales	Williamwhitmaniaceae	Acetobacteroides	28	34	24	0	0	0	38	0	0	14	19	82	0	11	0	9	158	42	24	0	0	17	4	18	0	6	17	91	130	26	0	2	108	110	50	0	316	336	2	18	22	11	8
Bacteria;Bacteroidota;Bacteroidia;Cytophagales;Hymenobacteraceae;Adhaeribacter	Bacteria	Bacteroidota	Bacteroidia	Cytophagales	Hymenobacteraceae	Adhaeribacter	0	0	0	0	0	0	21	0	0	0	0	0	0	0	0	0	0	0	0	108	0	155	7	315	149	198	3	0	0	0	0	0	0	0	0	0	0	0	0	0	0	0	0
Bacteria;Bacteroidota;Bacteroidia;Cytophagales;Microscillaceae;__	Bacteria	Bacteroidota	Bacteroidia	Cytophagales	Microscillaceae	__	2	6	0	0	0	5	4	0	0	0	0	0	0	47	0	0	0	0	0	90	0	234	17	455	323	336	29	0	5	6	0	0	4	0	2	0	2	0	0	0	0	0	0
Bacteria;Cyanobacteria;Cyanobacteriia;Chloroplast;uncultured bacterium;__	Bacteria	Cyanobacteria	Cyanobacteriia	Chloroplast	uncultured bacterium	__	0	0	0	0	0	37	159	0	0	0	0	0	0	233	0	0	0	0	0	59	29	94	65	93	115	239	110	0	26	22	0	0	0	61	0	0	35	0	0	0	0	0	0
Bacteria;Proteobacteria;Gammaproteobacteria;Burkholderiales;Rhodocyclaceae;Propionivibrio	Bacteria	Proteobacteria	Gammaproteobacteria	Burkholderiales	Rhodocyclaceae	Propionivibrio	12	33	0	0	0	0	27	0	0	4	0	86	0	59	0	9	45	14	6	19	0	39	24	0	12	21	21	40	77	49	0	14	81	0	12	0	639	39	0	14	0	0	4
Bacteria;Proteobacteria;Gammaproteobacteria;Thiotrichales;Thiotrichaceae;Thiothrix	Bacteria	Proteobacteria	Gammaproteobacteria	Thiotrichales	Thiotrichaceae	Thiothrix	0	0	0	0	0	35	53	0	0	0	0	0	0	7	0	0	0	0	0	36	0	33	13	39	26	45	57	0	8	0	0	0	8	0	0	0	36	0	0	0	0	0	0
Bacteria;Bacteroidota;Bacteroidia;Chitinophagales;Chitinophagaceae;Ferruginibacter	Bacteria	Bacteroidota	Bacteroidia	Chitinophagales	Chitinophagaceae	Ferruginibacter	10	32	3	0	0	0	15	0	0	0	0	25	0	53	0	4	6	16	0	0	0	0	6	12	11	0	37	40	244	95	0	0	58	0	0	0	739	10	0	0	5	0	0
Bacteria;Patescibacteria;Parcubacteria;Candidatus Nomurabacteria;__;__	Bacteria	Patescibacteria	Parcubacteria	Candidatus Nomurabacteria	__	__	54	0	0	0	0	0	0	0	6	6	8	0	0	0	0	9	115	52	94	58	0	20	6	792	29	77	5	0	5	0	0	0	6	0	0	0	12	0	0	22	0	0	0
Bacteria;Bacteroidota;Bacteroidia;Chitinophagales;Chitinophagaceae;uncultured	Bacteria	Bacteroidota	Bacteroidia	Chitinophagales	Chitinophagaceae	uncultured	12	9	6	0	0	21	55	0	0	20	7	33	0	50	0	14	30	115	27	6	0	30	0	11	0	8	23	20	63	148	0	0	92	3	6	0	117	57	14	61	0	19	21
Bacteria;Firmicutes;Clostridia;Peptostreptococcales-Tissierellales;Anaerovoracaceae;Anaerovorax	Bacteria	Firmicutes	Clostridia	Peptostreptococcales-Tissierellales	Anaerovoracaceae	Anaerovorax	30	12	5	0	0	0	0	0	0	26	17	0	0	10	0	24	271	96	20	8	0	0	0	0	0	11	0	0	123	54	0	11	53	35	0	83	100	161	15	52	21	0	4
Bacteria;Bacteroidota;Bacteroidia;Bacteroidales;Marinilabiliaceae;[Cytophaga] xylanolytica group	Bacteria	Bacteroidota	Bacteroidia	Bacteroidales	Marinilabiliaceae	[Cytophaga] xylanolytica group	10	15	7	0	0	0	22	0	0	0	6	37	0	17	0	3	16	11	0	0	0	28	6	18	10	22	24	41	42	31	0	3	369	7	135	0	235	107	0	131	0	14	5
Bacteria;Proteobacteria;Alphaproteobacteria;Rickettsiales;Candidatus Hepatincola;__	Bacteria	Proteobacteria	Alphaproteobacteria	Rickettsiales	Candidatus Hepatincola	__	0	0	0	0	0	0	0	0	0	14	10	3	0	0	0	9	39	61	36	208	12	176	23	469	86	110	15	4	0	0	0	0	22	0	4	0	20	19	0	22	7	5	0
Bacteria;Bdellovibrionota;Bdellovibrionia;Bacteriovoracales;Bacteriovoracaceae;Peredibacter	Bacteria	Bdellovibrionota	Bdellovibrionia	Bacteriovoracales	Bacteriovoracaceae	Peredibacter	0	6	0	0	0	62	87	0	6	15	14	9	0	5	0	16	50	42	39	68	0	2	9	237	15	0	12	9	26	16	0	3	21	3	0	0	49	7	0	22	0	13	7
Bacteria;Proteobacteria;Gammaproteobacteria;Burkholderiales;Comamonadaceae;Giesbergeria	Bacteria	Proteobacteria	Gammaproteobacteria	Burkholderiales	Comamonadaceae	Giesbergeria	17	215	0	0	0	42	52	0	0	0	0	0	0	13	0	0	0	0	0	41	0	18	0	20	23	75	21	0	0	0	0	0	0	14	0	10	0	20	0	0	12	0	0
Bacteria;Cyanobacteria;Cyanobacteriia;Cyanobacteriales;Phormidiaceae;Tychonema CCAP 1459-11B	Bacteria	Cyanobacteria	Cyanobacteriia	Cyanobacteriales	Phormidiaceae	Tychonema CCAP 1459-11B	4	72	0	0	0	9	65	0	0	0	0	9	0	4	0	0	0	0	0	23	0	39	8	29	29	26	87	49	911	14	0	0	0	0	0	0	22	2	0	0	0	0	0
Bacteria;Proteobacteria;Gammaproteobacteria;Alteromonadales;Alteromonadaceae;Rheinheimera	Bacteria	Proteobacteria	Gammaproteobacteria	Alteromonadales	Alteromonadaceae	Rheinheimera	0	0	0	0	0	164	125	0	0	0	0	9	0	94	0	0	0	0	0	15	0	31	11	20	19	39	22	0	7	0	0	0	13	0	8	0	12	0	0	0	0	0	0
Bacteria;Bacteroidota;Bacteroidia;Bacteroidales;Paludibacteraceae;__	Bacteria	Bacteroidota	Bacteroidia	Bacteroidales	Paludibacteraceae	__	0	7	27	0	0	0	0	0	0	0	0	7	0	0	0	0	17	0	0	6	0	5	0	0	0	8	8	8	34	0	0	3	555	211	33	0	194	171	0	4	3	0	0
Bacteria;Bacteroidota;Bacteroidia;Sphingobacteriales;Lentimicrobiaceae;__	Bacteria	Bacteroidota	Bacteroidia	Sphingobacteriales	Lentimicrobiaceae	__	15	16	3	0	0	0	0	0	0	3	8	35	0	19	0	5	30	42	22	0	0	0	8	5	0	17	12	8	95	13	0	0	66	5	5	0	655	48	0	39	4	0	6
Bacteria;Proteobacteria;Gammaproteobacteria;Burkholderiales;Oxalobacteraceae;__	Bacteria	Proteobacteria	Gammaproteobacteria	Burkholderiales	Oxalobacteraceae	__	0	0	0	0	0	71	29	26	160	0	0	5	0	5	0	0	0	0	0	3	0	30	0	2	0	4	3	0	9	0	0	0	38	16	14	0	4	0	0	10	0	0	6
Bacteria;Bacteroidota;Kapabacteria;Kapabacteriales;__;__	Bacteria	Bacteroidota	Kapabacteria	Kapabacteriales	__	__	0	49	0	0	0	0	0	0	0	0	69	31	0	13	0	22	207	95	18	0	0	14	0	8	0	0	2	17	85	0	0	6	36	2	0	4	91	164	0	28	4	5	9
Bacteria;Firmicutes;Clostridia;Eubacteriales;Eubacteriaceae;Acetobacterium	Bacteria	Firmicutes	Clostridia	Eubacteriales	Eubacteriaceae	Acetobacterium	19	21	3	0	0	0	0	0	0	28	10	5	0	5	0	38	62	44	32	9	0	10	0	22	0	5	0	14	50	64	0	89	105	24	64	22	43	89	4	16	40	30	49
Bacteria;Firmicutes;Clostridia;Peptostreptococcales-Tissierellales;Peptostreptococcaceae;Proteocatella	Bacteria	Firmicutes	Clostridia	Peptostreptococcales-Tissierellales	Peptostreptococcaceae	Proteocatella	10	62	4	0	0	6	6	0	0	9	24	206	0	11	0	0	56	37	30	19	0	41	20	11	26	17	24	69	39	110	0	0	36	26	13	20	35	39	8	14	17	13	28
Bacteria;Proteobacteria;Gammaproteobacteria;Burkholderiales;Sutterellaceae;AAP99	Bacteria	Proteobacteria	Gammaproteobacteria	Burkholderiales	Sutterellaceae	AAP99	0	0	0	0	0	40	47	0	0	3	0	30	0	70	0	0	6	26	9	7	0	36	0	15	20	17	32	22	80	106	0	0	60	0	6	0	138	10	0	0	0	0	5
Bacteria;Proteobacteria;Gammaproteobacteria;Oceanospirillales;Halomonadaceae;Halomonas	Bacteria	Proteobacteria	Gammaproteobacteria	Oceanospirillales	Halomonadaceae	Halomonas	8	19	0	0	0	0	3	0	0	49	107	25	0	0	0	49	80	232	97	10	7	0	0	2	0	7	0	18	19	7	0	0	42	0	17	19	11	9	4	75	16	61	66
Bacteria;Bacteroidota;Bacteroidia;Bacteroidales;Prolixibacteraceae;BSV13	Bacteria	Bacteroidota	Bacteroidia	Bacteroidales	Prolixibacteraceae	BSV13	0	6	0	0	0	0	0	0	0	0	19	15	0	13	0	0	28	20	22	4	0	0	0	0	0	0	17	21	36	34	0	0	201	0	27	0	452	68	3	21	7	7	7
Bacteria;Proteobacteria;Gammaproteobacteria;Xanthomonadales;Xanthomonadaceae;Arenimonas	Bacteria	Proteobacteria	Gammaproteobacteria	Xanthomonadales	Xanthomonadaceae	Arenimonas	0	11	5	0	0	45	50	0	0	7	16	41	0	50	0	0	5	0	0	5	0	30	15	8	0	21	34	18	63	183	0	0	72	0	0	2	190	6	0	6	0	0	0
Bacteria;Bacteroidota;Bacteroidia;Chitinophagales;Chitinophagaceae;Sediminibacterium	Bacteria	Bacteroidota	Bacteroidia	Chitinophagales	Chitinophagaceae	Sediminibacterium	22	0	5	0	0	7	8	0	0	121	17	0	0	9	0	89	137	174	53	5	0	0	4	0	0	2	4	8	13	21	0	0	8	0	27	0	9	30	20	32	11	35	46
Bacteria;Bacteroidota;Bacteroidia;Bacteroidales;Prevotellaceae;Prevotellaceae UCG-004	Bacteria	Bacteroidota	Bacteroidia	Bacteroidales	Prevotellaceae	Prevotellaceae UCG-004	0	0	5	0	0	0	0	0	0	15	0	0	0	0	0	0	0	0	0	0	0	0	0	0	3	3	0	0	0	10	0	323	170	48	5	0	81	105	35	26	0	0	0
Bacteria;Verrucomicrobiota;Verrucomicrobiae;Verrucomicrobiales;Verrucomicrobiaceae;uncultured	Bacteria	Verrucomicrobiota	Verrucomicrobiae	Verrucomicrobiales	Verrucomicrobiaceae	uncultured	0	15	0	0	0	26	94	0	0	2	5	21	0	9	0	0	11	13	14	0	0	69	20	0	22	35	106	11	90	13	0	0	13	0	0	0	41	0	0	0	0	0	0
Bacteria;Proteobacteria;Gammaproteobacteria;Burkholderiales;Methylophilaceae;Methylotenera	Bacteria	Proteobacteria	Gammaproteobacteria	Burkholderiales	Methylophilaceae	Methylotenera	0	9	0	0	0	12	26	0	13	12	23	26	0	14	0	12	41	45	0	7	0	0	0	0	0	0	0	9	22	38	0	0	38	0	10	18	115	25	0	20	0	14	14
Bacteria;Myxococcota;Polyangia;Polyangiales;Polyangiaceae;Pajaroellobacter	Bacteria	Myxococcota	Polyangia	Polyangiales	Polyangiaceae	Pajaroellobacter	4	2	0	0	0	64	78	0	0	0	0	18	0	44	0	0	6	5	0	0	0	11	24	13	6	3	41	7	6	60	0	0	16	0	0	0	150	7	0	0	0	0	0
Bacteria;Bacteroidota;Bacteroidia;Cytophagales;__;__	Bacteria	Bacteroidota	Bacteroidia	Cytophagales	__	__	4	18	0	0	0	21	47	0	11	5	0	12	0	48	0	0	17	22	0	27	0	39	0	69	133	117	70	40	42	23	0	0	36	0	12	0	32	8	4	16	0	0	2
Bacteria;Proteobacteria;Gammaproteobacteria;Aeromonadales;Aeromonadaceae;Tolumonas	Bacteria	Proteobacteria	Gammaproteobacteria	Aeromonadales	Aeromonadaceae	Tolumonas	6	101	0	0	0	0	0	0	21	0	0	93	0	63	0	0	0	28	16	23	0	0	0	0	0	15	29	62	51	69	0	8	58	115	75	0	0	44	0	34	0	30	28
Bacteria;Bacteroidota;Bacteroidia;Cytophagales;Spirosomaceae;Runella	Bacteria	Bacteroidota	Bacteroidia	Cytophagales	Spirosomaceae	Runella	0	2	0	0	0	82	63	0	0	0	0	0	0	5	0	0	0	0	0	6	0	6	9	0	0	14	29	0	30	44	0	0	6	0	0	0	63	0	0	0	0	0	0
Bacteria;Proteobacteria;Gammaproteobacteria;Xanthomonadales;Rhodanobacteraceae;uncultured	Bacteria	Proteobacteria	Gammaproteobacteria	Xanthomonadales	Rhodanobacteraceae	uncultured	0	12	0	0	0	47	78	0	0	0	6	22	0	52	0	0	0	0	4	0	0	25	0	2	0	28	40	22	49	116	0	0	30	0	0	2	145	2	0	0	0	3	0
Bacteria;Desulfobacterota;Desulfobulbia;Desulfobulbales;Desulfobulbaceae;Desulfobulbus	Bacteria	Desulfobacterota	Desulfobulbia	Desulfobulbales	Desulfobulbaceae	Desulfobulbus	0	5	8	0	0	0	0	0	0	0	0	23	0	14	0	0	0	2	0	3	0	14	14	0	5	6	3	2	26	38	0	6	129	20	13	0	559	34	2	11	4	0	0
Bacteria;Firmicutes;Clostridia;Lachnospirales;Lachnospiraceae;Lachnoclostridium	Bacteria	Firmicutes	Clostridia	Lachnospirales	Lachnospiraceae	Lachnoclostridium	15	32	5	7	0	0	0	0	0	41	15	8	0	30	0	24	28	45	30	14	0	19	13	27	20	18	6	55	37	118	0	62	46	0	31	4	34	16	30	25	10	24	19
Bacteria;Proteobacteria;Alphaproteobacteria;Rhizobiales;Rhizobiales Incertae Sedis;Phreatobacter	Bacteria	Proteobacteria	Alphaproteobacteria	Rhizobiales	Rhizobiales Incertae Sedis	Phreatobacter	0	0	0	0	0	44	44	0	0	5	0	3	0	12	0	0	0	6	0	17	0	47	5	17	5	31	33	0	31	37	0	6	5	0	0	0	17	0	0	0	0	0	0
Bacteria;Proteobacteria;Alphaproteobacteria;Rhizobiales;Beijerinckiaceae;Bosea	Bacteria	Proteobacteria	Alphaproteobacteria	Rhizobiales	Beijerinckiaceae	Bosea	0	0	0	0	0	55	25	0	0	0	0	0	0	20	0	0	0	0	0	3	0	20	0	0	6	11	20	10	50	36	0	7	0	0	0	0	16	0	0	0	0	0	0
Bacteria;Firmicutes;Clostridia;Oscillospirales;Oscillospiraceae;NK4A214 group	Bacteria	Firmicutes	Clostridia	Oscillospirales	Oscillospiraceae	NK4A214 group	0	0	4	6	0	0	0	0	0	14	0	0	0	8	0	4	38	4	2	0	0	0	0	7	0	6	14	0	36	8	0	159	51	0	0	0	234	51	37	33	0	9	0
Bacteria;Fibrobacterota;Fibrobacteria;Fibrobacterales;Fibrobacteraceae;uncultured	Bacteria	Fibrobacterota	Fibrobacteria	Fibrobacterales	Fibrobacteraceae	uncultured	39	9	0	0	0	0	24	0	0	0	0	0	0	19	0	2	33	0	10	10	0	73	23	29	51	72	21	0	12	0	0	0	193	15	3	0	165	11	0	3	0	0	0
Bacteria;Myxococcota;Polyangia;Polyangiales;Polyangiaceae;Polyangium	Bacteria	Myxococcota	Polyangia	Polyangiales	Polyangiaceae	Polyangium	0	11	0	0	0	3	10	0	0	0	0	17	0	3	0	0	0	0	0	0	20	492	49	0	103	8	12	13	0	0	0	0	0	0	0	0	140	0	0	0	0	0	0
Bacteria;Firmicutes;Clostridia;Clostridiales;Clostridiaceae;Proteiniclasticum	Bacteria	Firmicutes	Clostridia	Clostridiales	Clostridiaceae	Proteiniclasticum	3	0	0	0	0	0	10	0	0	26	12	0	0	0	0	0	25	24	16	6	0	13	4	15	11	10	16	6	6	0	0	47	201	0	51	0	24	66	18	94	8	46	34
Bacteria;Proteobacteria;Gammaproteobacteria;Burkholderiales;T34;__	Bacteria	Proteobacteria	Gammaproteobacteria	Burkholderiales	T34	__	0	0	0	0	0	0	0	0	0	0	0	4	0	16	0	0	0	0	0	9	0	10	0	19	14	37	50	4	19	0	0	0	31	0	4	0	144	5	0	0	0	0	0
Bacteria;Proteobacteria;Alphaproteobacteria;Micavibrionales;uncultured;uncultured bacterium	Bacteria	Proteobacteria	Alphaproteobacteria	Micavibrionales	uncultured	uncultured bacterium	0	5	9	0	0	18	13	0	0	0	13	11	0	0	0	31	18	28	29	26	0	0	17	0	7	17	14	6	37	22	0	0	51	0	0	0	74	70	0	27	0	0	2
Bacteria;Firmicutes;Bacilli;Erysipelotrichales;Erysipelotrichaceae;Solobacterium	Bacteria	Firmicutes	Bacilli	Erysipelotrichales	Erysipelotrichaceae	Solobacterium	0	0	7	0	0	0	0	0	0	86	0	0	0	0	0	0	7	0	0	0	0	0	0	0	0	2	3	0	0	25	0	523	21	0	8	0	8	56	81	2	0	0	0
Bacteria;Bacteroidota;Bacteroidia;Chitinophagales;Chitinophagaceae;Rurimicrobium	Bacteria	Bacteroidota	Bacteroidia	Chitinophagales	Chitinophagaceae	Rurimicrobium	0	6	0	0	0	16	14	0	0	0	6	20	0	11	0	0	0	9	5	0	0	4	6	0	6	14	20	10	41	89	0	3	24	0	3	0	71	5	0	9	4	0	0
Bacteria;Bacteroidota;Bacteroidia;Chitinophagales;uncultured;__	Bacteria	Bacteroidota	Bacteroidia	Chitinophagales	uncultured	__	0	0	0	0	0	56	67	0	0	0	0	23	0	68	0	0	0	4	0	2	0	83	20	10	38	45	27	3	2	0	0	0	13	0	0	0	56	2	0	2	0	0	0
Bacteria;Fusobacteriota;Fusobacteriia;Fusobacteriales;Leptotrichiaceae;uncultured	Bacteria	Fusobacteriota	Fusobacteriia	Fusobacteriales	Leptotrichiaceae	uncultured	74	46	8	0	0	0	0	0	0	0	0	0	0	21	0	0	117	7	9	0	0	41	0	15	54	81	3	8	70	0	0	0	29	26	8	0	5	64	0	10	40	2	0
Bacteria;Firmicutes;Clostridia;Peptostreptococcales-Tissierellales;Fusibacteraceae;Fusibacter	Bacteria	Firmicutes	Clostridia	Peptostreptococcales-Tissierellales	Fusibacteraceae	Fusibacter	24	32	0	0	0	0	31	0	0	0	6	7	0	23	0	18	147	41	86	0	0	21	8	0	12	10	16	83	123	0	0	0	0	0	0	0	0	0	0	0	0	8	14
Bacteria;Proteobacteria;Alphaproteobacteria;Paracaedibacterales;Paracaedibacteraceae;uncultured	Bacteria	Proteobacteria	Alphaproteobacteria	Paracaedibacterales	Paracaedibacteraceae	uncultured	5	0	2	0	0	5	48	0	0	0	0	0	0	7	0	8	2	17	22	25	0	28	0	32	26	14	3	0	3	14	0	0	7	42	6	0	4	10	0	0	5	4	5
Bacteria;Bacteroidota;Bacteroidia;Bacteroidales;Rikenellaceae;uncultured	Bacteria	Bacteroidota	Bacteroidia	Bacteroidales	Rikenellaceae	uncultured	0	0	5	0	0	0	3	0	0	0	0	8	0	0	0	6	40	29	2	0	0	5	0	0	0	9	0	0	7	0	0	0	26	0	10	0	79	73	8	80	0	11	23
Bacteria;Bacteroidota;Bacteroidia;Sphingobacteriales;env.OPS 17;__	Bacteria	Bacteroidota	Bacteroidia	Sphingobacteriales	env.OPS 17	__	0	0	0	0	0	16	24	0	38	0	8	15	0	57	0	0	13	30	9	6	0	8	0	11	0	6	11	12	42	0	0	0	49	21	0	0	117	12	0	20	0	0	2
Bacteria;Firmicutes;Clostridia;Clostridia UCG-014;uncultured bacterium;__	Bacteria	Firmicutes	Clostridia	Clostridia UCG-014	uncultured bacterium	__	0	0	9	0	0	0	0	0	0	6	0	0	0	0	0	16	119	16	0	7	0	0	0	33	0	2	0	5	37	13	0	28	14	57	0	0	0	51	22	18	34	20	4
Bacteria;Desulfobacterota;Desulfovibrionia;Desulfovibrionales;Desulfovibrionaceae;uncultured	Bacteria	Desulfobacterota	Desulfovibrionia	Desulfovibrionales	Desulfovibrionaceae	uncultured	18	6	9	0	0	0	0	0	0	24	0	0	0	0	0	10	22	22	14	0	0	0	3	0	0	0	0	3	0	0	0	3	12	0	28	0	12	277	3	22	0	15	21
Bacteria;Bacteroidota;Bacteroidia;Sphingobacteriales;Lentimicrobiaceae;Lentimicrobium	Bacteria	Bacteroidota	Bacteroidia	Sphingobacteriales	Lentimicrobiaceae	Lentimicrobium	47	8	3	0	0	0	0	0	0	9	15	0	0	6	0	22	73	114	43	0	0	0	0	0	0	0	11	0	0	0	0	0	7	0	0	0	66	23	0	17	0	0	0
Bacteria;Bacteroidota;Bacteroidia;Cytophagales;Spirosomaceae;Lacihabitans	Bacteria	Bacteroidota	Bacteroidia	Cytophagales	Spirosomaceae	Lacihabitans	0	13	0	0	0	22	0	0	0	0	0	21	0	0	0	0	0	0	0	3	0	44	3	17	15	31	44	15	50	16	0	0	12	3	0	0	67	0	0	0	0	0	0
Bacteria;Bacteroidota;Bacteroidia;Chitinophagales;Saprospiraceae;__	Bacteria	Bacteroidota	Bacteroidia	Chitinophagales	Saprospiraceae	__	0	0	0	0	0	15	145	0	0	0	0	6	0	18	0	0	0	0	0	3	0	9	9	17	29	40	11	0	7	0	0	0	8	0	0	0	18	0	0	0	0	0	0
Bacteria;Firmicutes;Clostridia;Hungateiclostridiaceae;Saccharofermentans;uncultured bacterium	Bacteria	Firmicutes	Clostridia	Hungateiclostridiaceae	Saccharofermentans	uncultured bacterium	0	0	0	0	0	0	0	0	0	7	0	0	0	9	0	0	22	10	9	0	0	0	7	0	0	0	23	0	31	0	0	0	93	0	13	0	132	12	0	47	0	10	12
Bacteria;Proteobacteria;Alphaproteobacteria;Rickettsiales;Mitochondria;uncultured bacterium	Bacteria	Proteobacteria	Alphaproteobacteria	Rickettsiales	Mitochondria	uncultured bacterium	5	0	0	0	0	7	39	0	0	10	4	0	0	13	0	31	52	41	18	24	0	41	11	84	20	28	12	0	0	0	0	0	7	16	11	0	2	15	4	10	7	11	12
Bacteria;Bacteroidota;Bacteroidia;Bacteroidales;Paludibacteraceae;uncultured	Bacteria	Bacteroidota	Bacteroidia	Bacteroidales	Paludibacteraceae	uncultured	0	2	10	0	0	0	0	0	0	0	0	5	0	0	0	0	43	0	0	4	0	6	0	14	0	9	3	0	35	0	0	0	103	83	24	0	72	104	0	0	45	0	0
Bacteria;Fibrobacterota;Fibrobacteria;Fibrobacterales;Fibrobacteraceae;Fibrobacter	Bacteria	Fibrobacterota	Fibrobacteria	Fibrobacterales	Fibrobacteraceae	Fibrobacter	0	0	0	0	0	3	2	0	0	0	0	0	0	17	0	0	0	0	4	0	0	23	5	34	23	19	7	0	0	0	0	2	0	0	0	0	111	5	0	0	0	0	0
Bacteria;Proteobacteria;Alphaproteobacteria;Rhizobiales;Rhizobiaceae;Allorhizobium-Neorhizobium-Pararhizobium-Rhizobium	Bacteria	Proteobacteria	Alphaproteobacteria	Rhizobiales	Rhizobiaceae	Allorhizobium-Neorhizobium-Pararhizobium-Rhizobium	0	10	0	0	0	21	29	4	0	0	0	0	0	0	0	0	7	5	7	5	0	20	13	0	16	0	39	15	17	18	0	0	0	0	0	0	30	0	0	0	0	0	0
Bacteria;Proteobacteria;Gammaproteobacteria;Xanthomonadales;__;__	Bacteria	Proteobacteria	Gammaproteobacteria	Xanthomonadales	__	__	0	0	0	7	0	16	34	0	0	0	0	30	0	12	0	0	0	0	0	0	0	7	0	0	0	0	0	16	58	49	0	19	38	0	0	0	134	0	8	0	0	0	0
Bacteria;Proteobacteria;Alphaproteobacteria;Rickettsiales;Rickettsiaceae;Candidatus Megaira	Bacteria	Proteobacteria	Alphaproteobacteria	Rickettsiales	Rickettsiaceae	Candidatus Megaira	64	24	0	0	0	0	8	0	0	0	0	0	0	10	0	28	20	22	21	20	0	32	0	14	14	20	0	0	0	0	0	0	0	22	8	0	0	0	3	8	16	0	11
Bacteria;Bacteroidota;Bacteroidia;Chitinophagales;Chitinophagaceae;Aurantisolimonas	Bacteria	Bacteroidota	Bacteroidia	Chitinophagales	Chitinophagaceae	Aurantisolimonas	0	0	0	0	0	16	21	0	0	0	0	18	0	42	0	0	0	0	0	0	0	21	0	7	3	10	12	21	126	76	0	0	18	0	0	0	56	0	0	0	0	0	0
Bacteria;Proteobacteria;Gammaproteobacteria;Enterobacterales;__;__	Bacteria	Proteobacteria	Gammaproteobacteria	Enterobacterales	__	__	0	0	0	59	0	13	0	0	0	0	2	0	0	0	0	0	0	0	0	0	0	0	0	0	0	0	2	0	0	0	0	0	0	0	0	0	0	363	0	0	0	0	0
Bacteria;Firmicutes;Clostridia;Monoglobales;Monoglobaceae;Monoglobus	Bacteria	Firmicutes	Clostridia	Monoglobales	Monoglobaceae	Monoglobus	0	0	0	0	0	0	0	0	0	74	0	2	0	0	0	0	49	20	0	2	0	0	0	0	0	0	0	7	0	26	0	19	14	35	8	32	10	49	11	30	18	6	4
Bacteria;Bacteroidota;Bacteroidia;Cytophagales;Raineyaceae;Raineya	Bacteria	Bacteroidota	Bacteroidia	Cytophagales	Raineyaceae	Raineya	0	0	0	0	0	12	29	0	0	0	6	34	0	22	0	0	0	5	0	0	7	12	12	0	0	0	31	14	20	22	0	0	21	0	12	0	38	0	0	0	0	0	0
Bacteria;Firmicutes;Bacilli;RF39;uncultured bacterium;__	Bacteria	Firmicutes	Bacilli	RF39	uncultured bacterium	__	0	0	0	0	0	0	0	0	0	0	0	0	0	0	0	0	40	18	4	0	0	0	0	0	0	0	0	0	9	28	0	5	16	21	0	0	6	38	6	93	11	5	15
Bacteria;Proteobacteria;Gammaproteobacteria;Legionellales;Legionellaceae;Legionella	Bacteria	Proteobacteria	Gammaproteobacteria	Legionellales	Legionellaceae	Legionella	0	0	9	0	0	5	18	0	0	7	0	0	0	7	0	5	22	12	3	8	0	6	0	18	0	0	0	0	12	21	0	0	0	8	10	0	4	8	0	0	10	9	4
Bacteria;Proteobacteria;Gammaproteobacteria;Enterobacterales;Enterobacteriaceae;Citrobacter	Bacteria	Proteobacteria	Gammaproteobacteria	Enterobacterales	Enterobacteriaceae	Citrobacter	0	0	16	9	0	0	0	0	0	0	0	0	0	0	0	0	0	0	0	0	0	0	0	0	0	0	0	0	0	0	0	16	46	0	17	0	12	173	0	9	0	18	21
Bacteria;Firmicutes;Bacilli;Erysipelotrichales;Erysipelatoclostridiaceae;UCG-004	Bacteria	Firmicutes	Bacilli	Erysipelotrichales	Erysipelatoclostridiaceae	UCG-004	0	0	0	0	0	0	0	0	0	0	0	0	0	0	0	0	0	0	0	0	0	6	0	24	0	12	0	0	0	0	0	3	37	7	0	0	36	52	13	11	0	0	0
Bacteria;Desulfobacterota;Desulfovibrionia;Desulfovibrionales;Desulfomicrobiaceae;Desulfomicrobium	Bacteria	Desulfobacterota	Desulfovibrionia	Desulfovibrionales	Desulfomicrobiaceae	Desulfomicrobium	0	9	0	0	0	0	7	0	0	0	3	8	0	0	0	7	10	11	0	0	0	4	0	0	0	5	11	13	35	23	0	11	72	0	8	0	219	11	0	4	0	2	0
Bacteria;Proteobacteria;Gammaproteobacteria;Burkholderiales;Comamonadaceae;Rhizobacter	Bacteria	Proteobacteria	Gammaproteobacteria	Burkholderiales	Comamonadaceae	Rhizobacter	0	15	0	0	0	0	9	0	0	0	0	0	0	0	0	0	0	0	0	0	0	16	0	0	0	7	0	2	29	0	0	0	1	0	0	0	44	0	0	0	0	0	0
Unassigned;__;__;__;__;__	Unassigned	__	__	__	__	__	2	0	11	53	0	2	38	8	0	0	4	5	1	0	1	0	3	2	0	8	0	0	0	23	0	13	7	2	2	12	0	10	3	42	4	3	4	2	0	0	0	0	0
Bacteria;Bacteroidota;Bacteroidia;Chitinophagales;Saprospiraceae;Haliscomenobacter	Bacteria	Bacteroidota	Bacteroidia	Chitinophagales	Saprospiraceae	Haliscomenobacter	0	15	0	0	0	16	34	0	0	0	0	3	0	33	0	0	0	3	0	3	16	7	13	0	6	0	33	15	39	4	0	0	7	0	0	0	78	0	0	0	0	0	0
Bacteria;Gemmatimonadota;Gemmatimonadetes;Gemmatimonadales;Gemmatimonadaceae;Gemmatimonas	Bacteria	Gemmatimonadota	Gemmatimonadetes	Gemmatimonadales	Gemmatimonadaceae	Gemmatimonas	4	18	0	0	0	0	15	0	0	0	0	0	0	15	0	0	9	12	5	0	0	14	0	2	6	16	24	8	66	12	0	0	10	0	0	0	155	4	0	0	0	0	0
Bacteria;Bacteroidota;Bacteroidia;Cytophagales;Spirosomaceae;__	Bacteria	Bacteroidota	Bacteroidia	Cytophagales	Spirosomaceae	__	3	4	0	0	0	24	21	0	0	0	0	0	0	14	0	0	5	0	0	3	0	21	18	2	12	0	31	0	38	22	0	0	12	0	0	0	39	0	0	0	0	0	0
Bacteria;Proteobacteria;Gammaproteobacteria;Enterobacterales;Yersiniaceae;Serratia	Bacteria	Proteobacteria	Gammaproteobacteria	Enterobacterales	Yersiniaceae	Serratia	0	0	0	0	0	0	0	41	160	0	0	0	0	39	0	0	0	0	0	0	0	0	0	0	0	0	0	0	0	37	0	0	5	156	0	0	0	0	0	0	0	0	0
Bacteria;Firmicutes;Clostridia;Lachnospirales;Lachnospiraceae;Butyrivibrio	Bacteria	Firmicutes	Clostridia	Lachnospirales	Lachnospiraceae	Butyrivibrio	0	0	0	0	0	0	0	0	0	107	0	0	0	0	0	0	19	0	0	0	0	0	0	0	0	0	0	0	25	64	0	107	33	0	0	0	24	11	26	8	0	0	0
Bacteria;Cyanobacteria;Vampirivibrionia;Gastranaerophilales;uncultured bacterium;__	Bacteria	Cyanobacteria	Vampirivibrionia	Gastranaerophilales	uncultured bacterium	__	3	0	0	0	0	0	0	0	0	10	2	0	0	0	0	0	54	6	6	10	0	0	0	0	0	11	0	0	12	0	0	0	15	31	0	0	28	2	0	13	0	0	0
Bacteria;Firmicutes;Clostridia;Oscillospirales;[Eubacterium] coprostanoligenes group;uncultured bacterium	Bacteria	Firmicutes	Clostridia	Oscillospirales	[Eubacterium] coprostanoligenes group	uncultured bacterium	0	0	0	0	0	0	0	0	0	0	0	0	0	0	0	0	76	9	0	4	0	0	0	4	5	16	0	0	5	4	0	0	9	0	0	3	102	34	0	15	0	0	0
Bacteria;Proteobacteria;Alphaproteobacteria;Sphingomonadales;Sphingomonadaceae;__	Bacteria	Proteobacteria	Alphaproteobacteria	Sphingomonadales	Sphingomonadaceae	__	0	0	0	0	0	28	9	0	0	0	0	15	0	0	0	2	0	12	0	10	0	0	0	31	10	12	28	0	13	18	0	0	4	0	0	0	43	0	8	6	0	0	0
Bacteria;Bacteroidota;Bacteroidia;Sphingobacteriales;NS11-12 marine group;__	Bacteria	Bacteroidota	Bacteroidia	Sphingobacteriales	NS11-12 marine group	__	23	7	0	0	0	11	19	0	0	11	8	4	0	0	0	0	31	73	0	0	0	0	0	9	0	0	0	0	10	0	0	0	7	0	0	0	43	4	5	6	0	0	0
Bacteria;Actinobacteriota;Actinobacteria;Propionibacteriales;Propionibacteriaceae;Cutibacterium	Bacteria	Actinobacteriota	Actinobacteria	Propionibacteriales	Propionibacteriaceae	Cutibacterium	0	0	0	0	0	0	0	25	225	0	0	0	0	0	0	0	0	0	0	0	0	0	0	0	0	0	0	0	0	0	0	0	0	150	0	6	0	0	0	0	0	0	0
Bacteria;Proteobacteria;Alphaproteobacteria;Sphingomonadales;Sphingomonadaceae;Sphingopyxis	Bacteria	Proteobacteria	Alphaproteobacteria	Sphingomonadales	Sphingomonadaceae	Sphingopyxis	0	0	0	0	0	31	11	0	6	0	0	36	0	0	0	0	0	0	0	0	0	20	0	14	0	0	16	0	24	41	0	0	11	0	0	0	60	0	0	0	0	0	0
Bacteria;Bacteroidota;Bacteroidia;Chitinophagales;Chitinophagaceae;Parasediminibacterium	Bacteria	Bacteroidota	Bacteroidia	Chitinophagales	Chitinophagaceae	Parasediminibacterium	0	0	0	0	0	9	5	0	0	32	0	0	0	8	0	0	30	76	0	0	0	0	0	0	0	0	0	0	0	0	0	0	21	0	27	0	0	0	13	43	0	22	12
Bacteria;Proteobacteria;Gammaproteobacteria;Burkholderiales;Rhodocyclaceae;Uliginosibacterium	Bacteria	Proteobacteria	Gammaproteobacteria	Burkholderiales	Rhodocyclaceae	Uliginosibacterium	35	36	0	0	0	0	0	0	0	0	0	0	0	18	0	17	0	18	13	0	0	0	0	10	0	0	8	52	39	17	0	0	12	25	15	0	0	0	0	13	0	0	0
Bacteria;Deinococcota;Deinococci;Deinococcales;Deinococcaceae;Deinococcus	Bacteria	Deinococcota	Deinococci	Deinococcales	Deinococcaceae	Deinococcus	0	4	0	0	0	0	7	7	0	0	0	0	0	0	0	0	0	0	0	9	0	17	0	51	7	20	14	0	0	0	0	0	0	0	0	0	0	0	0	0	0	0	0
Bacteria;Bacteroidota;Bacteroidia;Cytophagales;Cyclobacteriaceae;__	Bacteria	Bacteroidota	Bacteroidia	Cytophagales	Cyclobacteriaceae	__	0	0	0	0	0	0	0	0	0	0	0	0	0	6	0	0	0	0	0	20	0	31	0	159	45	60	6	0	0	0	0	0	0	0	0	0	0	0	0	0	0	0	0
Bacteria;Firmicutes;BRH-c20a;uncultured bacterium;__;__	Bacteria	Firmicutes	BRH-c20a	uncultured bacterium	__	__	0	0	0	0	0	0	16	0	0	8	0	0	0	0	0	0	9	9	0	5	0	8	8	10	4	12	15	0	0	19	0	0	4	0	3	0	123	28	0	6	0	0	0
Bacteria;Proteobacteria;Alphaproteobacteria;Rickettsiales;SM2D12;uncultured bacterium	Bacteria	Proteobacteria	Alphaproteobacteria	Rickettsiales	SM2D12	uncultured bacterium	0	2	0	0	0	0	0	0	0	19	2	2	0	12	0	10	36	10	14	26	0	4	0	29	30	43	0	0	6	2	0	0	9	0	0	0	9	0	0	8	0	0	0
Bacteria;Proteobacteria;Gammaproteobacteria;Burkholderiales;Rhodocyclaceae;Zoogloea	Bacteria	Proteobacteria	Gammaproteobacteria	Burkholderiales	Rhodocyclaceae	Zoogloea	0	0	0	0	0	0	8	0	0	0	0	9	0	0	0	0	0	0	0	4	0	10	0	0	0	11	0	3	18	23	0	0	58	0	0	6	73	15	0	0	0	0	0
Bacteria;Bacteroidota;Bacteroidia;Cytophagales;Spirosomaceae;Rudanella	Bacteria	Bacteroidota	Bacteroidia	Cytophagales	Spirosomaceae	Rudanella	0	2	0	0	0	62	63	0	0	0	0	0	0	5	0	0	0	0	0	4	0	0	0	0	6	0	12	0	4	0	0	0	0	0	0	0	0	0	0	0	0	0	0
Bacteria;Proteobacteria;Gammaproteobacteria;Xanthomonadales;Xanthomonadaceae;Lysobacter	Bacteria	Proteobacteria	Gammaproteobacteria	Xanthomonadales	Xanthomonadaceae	Lysobacter	0	0	0	0	0	3	13	0	0	0	5	0	0	0	0	0	0	0	0	0	0	22	10	0	0	8	7	21	38	62	0	0	15	0	7	0	69	0	0	0	0	0	9
Bacteria;Proteobacteria;Gammaproteobacteria;Gammaproteobacteria Incertae Sedis;Unknown Family;uncultured bacterium	Bacteria	Proteobacteria	Gammaproteobacteria	Gammaproteobacteria Incertae Sedis	Unknown Family	uncultured bacterium	0	35	0	0	0	0	7	0	0	4	0	3	0	4	0	5	0	11	0	0	0	16	0	90	4	0	0	5	10	23	0	3	11	0	3	0	13	0	0	8	0	7	19
Bacteria;Bacteroidota;Bacteroidia;Bacteroidales;Williamwhitmaniaceae;Williamwhitmania	Bacteria	Bacteroidota	Bacteroidia	Bacteroidales	Williamwhitmaniaceae	Williamwhitmania	0	7	0	0	0	0	17	0	0	0	0	11	0	0	0	0	0	3	0	10	0	0	0	11	0	11	0	8	15	0	0	0	16	6	0	0	213	18	0	3	0	0	3
Bacteria;Patescibacteria;Saccharimonadia;Saccharimonadales;Saccharimonadaceae;TM7a	Bacteria	Patescibacteria	Saccharimonadia	Saccharimonadales	Saccharimonadaceae	TM7a	0	0	0	0	0	7	8	0	0	0	0	0	0	0	0	0	0	0	0	30	0	19	0	232	12	20	0	2	0	0	0	3	2	0	0	0	0	0	0	0	0	0	0
Bacteria;Firmicutes;Clostridia;Clostridiales;Caloramatoraceae;Fonticella	Bacteria	Firmicutes	Clostridia	Clostridiales	Caloramatoraceae	Fonticella	2	8	0	0	0	0	0	0	0	0	0	0	0	0	0	0	22	22	0	0	0	3	0	13	0	0	7	5	12	0	0	0	18	0	0	0	106	15	0	18	0	0	0
Bacteria;Actinobacteriota;Actinobacteria;Micrococcales;Microbacteriaceae;Leucobacter	Bacteria	Actinobacteriota	Actinobacteria	Micrococcales	Microbacteriaceae	Leucobacter	0	0	0	0	0	0	0	5	0	0	0	0	0	0	0	0	0	0	0	0	0	0	0	0	0	0	0	0	0	0	0	0	0	0	0	0	0	0	0	0	0	0	0
Bacteria;Bacteroidota;Bacteroidia;Chitinophagales;Chitinophagaceae;__	Bacteria	Bacteroidota	Bacteroidia	Chitinophagales	Chitinophagaceae	__	0	0	0	0	0	7	0	0	0	2	0	5	0	19	0	0	0	0	0	0	0	2	0	6	2	2	11	0	19	22	0	0	7	0	0	0	32	18	8	6	0	0	0
Bacteria;Proteobacteria;Gammaproteobacteria;Burkholderiales;Comamonadaceae;Ideonella	Bacteria	Proteobacteria	Gammaproteobacteria	Burkholderiales	Comamonadaceae	Ideonella	0	0	0	0	0	14	29	0	0	0	0	15	0	0	0	0	0	0	0	22	0	0	0	0	0	0	18	0	0	0	0	0	0	0	0	0	0	0	0	0	0	0	0
Bacteria;Bacteroidota;Bacteroidia;Cytophagales;Microscillaceae;uncultured	Bacteria	Bacteroidota	Bacteroidia	Cytophagales	Microscillaceae	uncultured	5	4	0	0	0	8	15	0	0	0	0	29	0	25	0	0	0	0	0	4	0	6	0	52	2	0	2	0	5	7	0	0	20	36	0	0	72	3	0	0	0	0	0
Bacteria;Firmicutes;Clostridia;Lachnospirales;Lachnospiraceae;Anaerocolumna	Bacteria	Firmicutes	Clostridia	Lachnospirales	Lachnospiraceae	Anaerocolumna	11	0	0	0	0	0	0	0	0	0	0	0	0	0	0	0	132	38	12	0	0	0	0	0	0	0	0	0	7	0	0	0	14	0	8	0	0	40	0	12	0	0	0
Bacteria;Actinobacteriota;Actinobacteria;Micrococcales;Microbacteriaceae;__	Bacteria	Actinobacteriota	Actinobacteria	Micrococcales	Microbacteriaceae	__	0	2	0	0	0	24	23	0	0	0	0	0	0	0	0	0	0	0	0	0	0	0	0	0	0	0	0	0	0	0	0	0	0	0	0	0	0	0	0	0	0	0	0
Bacteria;Proteobacteria;Alphaproteobacteria;Rickettsiales;Mitochondria;__	Bacteria	Proteobacteria	Alphaproteobacteria	Rickettsiales	Mitochondria	__	8	4	0	0	0	3	21	0	0	0	0	20	0	0	0	0	19	13	0	21	0	11	0	47	0	11	0	0	0	11	0	0	0	0	0	0	0	0	0	0	0	0	0
Bacteria;Proteobacteria;Alphaproteobacteria;Rhizobiales;Rhizobiales Incertae Sedis;uncultured	Bacteria	Proteobacteria	Alphaproteobacteria	Rhizobiales	Rhizobiales Incertae Sedis	uncultured	0	0	0	0	0	11	10	0	0	0	0	0	0	0	0	0	0	5	0	0	0	24	0	0	0	0	3	0	18	148	0	0	0	0	0	0	17	0	0	0	0	0	0
Bacteria;Proteobacteria;Gammaproteobacteria;Beggiatoales;Beggiatoaceae;Beggiatoa	Bacteria	Proteobacteria	Gammaproteobacteria	Beggiatoales	Beggiatoaceae	Beggiatoa	9	16	0	0	0	0	4	0	0	0	0	0	0	0	0	0	0	0	0	59	0	36	0	11	71	78	0	6	0	0	0	0	0	0	0	0	0	0	0	0	0	0	0
Bacteria;Bacteroidota;Kapabacteria;Kapabacteriales;uncultured bacterium;__	Bacteria	Bacteroidota	Kapabacteria	Kapabacteriales	uncultured bacterium	__	8	0	2	0	0	7	2	0	0	0	4	7	0	25	0	5	2	17	4	5	0	0	3	4	3	3	0	6	51	0	0	0	11	22	0	0	53	14	0	3	3	0	0
Bacteria;Proteobacteria;Alphaproteobacteria;Paracaedibacterales;Paracaedibacteraceae;Candidatus Paracaedibacter	Bacteria	Proteobacteria	Alphaproteobacteria	Paracaedibacterales	Paracaedibacteraceae	Candidatus Paracaedibacter	38	23	0	0	0	0	0	0	0	3	9	0	0	0	0	19	13	27	7	11	0	18	0	0	6	0	2	7	0	7	0	0	0	0	4	0	4	4	4	9	0	5	10
Bacteria;Bacteroidota;Bacteroidia;Bacteroidales;FTLpost3;__	Bacteria	Bacteroidota	Bacteroidia	Bacteroidales	FTLpost3	__	0	0	0	0	0	0	5	0	0	0	0	0	0	0	0	0	5	0	0	0	0	0	0	0	0	0	11	3	11	0	0	0	15	0	3	0	159	21	0	0	0	0	0
Bacteria;Firmicutes;Clostridia;Oscillospirales;Oscillospiraceae;Colidextribacter	Bacteria	Firmicutes	Clostridia	Oscillospirales	Oscillospiraceae	Colidextribacter	6	5	4	0	0	0	0	0	0	0	13	25	0	0	0	5	29	0	8	8	0	0	0	3	0	0	0	9	22	14	0	0	12	0	0	0	29	54	0	16	0	0	0
Bacteria;Proteobacteria;Gammaproteobacteria;Pseudomonadales;Moraxellaceae;Perlucidibaca	Bacteria	Proteobacteria	Gammaproteobacteria	Pseudomonadales	Moraxellaceae	Perlucidibaca	0	0	0	0	0	0	0	0	32	0	0	0	0	0	0	0	0	0	0	0	0	0	0	0	0	0	0	0	0	0	0	0	0	0	0	0	0	0	0	0	0	0	0
Bacteria;Proteobacteria;Gammaproteobacteria;__;__;__	Bacteria	Proteobacteria	Gammaproteobacteria	__	__	__	0	5	0	0	0	0	4	0	0	13	0	2	0	0	0	5	9	18	0	0	0	5	0	16	0	0	0	0	0	8	0	0	3	0	3	0	24	5	0	4	0	3	4
Bacteria;Firmicutes;Syntrophomonadia;Syntrophomonadales;Syntrophomonadaceae;Syntrophomonas	Bacteria	Firmicutes	Syntrophomonadia	Syntrophomonadales	Syntrophomonadaceae	Syntrophomonas	0	3	6	0	0	0	3	0	0	0	0	0	0	0	0	0	2	0	0	0	0	0	0	0	0	0	6	0	0	0	0	0	8	0	0	0	92	35	0	0	0	0	0
Bacteria;Myxococcota;Polyangia;Blfdi19;uncultured bacterium;__	Bacteria	Myxococcota	Polyangia	Blfdi19	uncultured bacterium	__	0	0	0	0	0	15	14	0	0	0	0	24	0	3	0	0	0	0	0	0	0	0	0	0	9	0	6	0	4	0	0	0	6	0	0	0	46	5	0	0	0	0	0
Bacteria;Desulfobacterota;Desulfovibrionia;Desulfovibrionales;Desulfovibrionaceae;Desulfovibrio	Bacteria	Desulfobacterota	Desulfovibrionia	Desulfovibrionales	Desulfovibrionaceae	Desulfovibrio	9	18	0	0	0	0	0	0	0	0	0	0	0	0	0	8	0	10	0	0	0	0	0	4	5	5	0	9	15	0	0	0	16	9	5	0	68	14	0	3	15	0	0
Bacteria;Proteobacteria;Gammaproteobacteria;Gammaproteobacteria Incertae Sedis;Unknown Family;Candidatus Ovatusbacter	Bacteria	Proteobacteria	Gammaproteobacteria	Gammaproteobacteria Incertae Sedis	Unknown Family	Candidatus Ovatusbacter	0	17	0	0	0	0	0	0	0	10	0	3	0	4	0	0	8	18	6	0	0	19	0	10	11	0	4	0	33	21	0	0	6	0	3	3	10	5	0	0	4	6	10
Bacteria;Bacteroidota;Bacteroidia;Chitinophagales;Chitinophagaceae;Edaphobaculum	Bacteria	Bacteroidota	Bacteroidia	Chitinophagales	Chitinophagaceae	Edaphobaculum	0	10	0	0	0	18	12	0	0	0	0	0	0	0	0	6	10	33	11	0	0	0	0	0	0	0	0	0	0	0	0	0	0	0	0	0	0	15	0	12	0	5	0
Bacteria;Firmicutes;Bacilli;Lactobacillales;Leuconostocaceae;Leuconostoc	Bacteria	Firmicutes	Bacilli	Lactobacillales	Leuconostocaceae	Leuconostoc	0	0	4	3	0	3	5	0	0	0	3	124	0	0	0	0	0	0	0	0	0	3	4	0	0	0	0	8	0	0	0	19	6	0	0	9	0	8	0	0	2	3	0
Bacteria;Acidobacteriota;Holophagae;Holophagales;Holophagaceae;uncultured	Bacteria	Acidobacteriota	Holophagae	Holophagales	Holophagaceae	uncultured	0	3	0	0	0	0	43	0	0	0	0	4	0	0	0	0	7	0	6	0	0	0	0	0	7	0	9	8	18	0	0	3	0	0	0	0	113	2	0	0	2	0	0
Bacteria;Myxococcota;Polyangia;Polyangiales;Sandaracinaceae;Sandaracinus	Bacteria	Myxococcota	Polyangia	Polyangiales	Sandaracinaceae	Sandaracinus	0	6	0	0	0	2	4	0	0	0	0	0	0	16	0	0	6	15	0	4	0	6	6	0	7	0	17	5	12	53	0	0	12	0	0	0	54	0	0	0	0	0	0
Bacteria;Proteobacteria;Alphaproteobacteria;Rickettsiales;Candidatus Jidaibacter;__	Bacteria	Proteobacteria	Alphaproteobacteria	Rickettsiales	Candidatus Jidaibacter	__	15	4	0	2	0	0	10	0	0	0	4	0	0	8	0	7	28	30	12	9	0	0	0	46	4	6	5	0	0	0	0	0	4	0	4	0	0	0	0	5	4	3	0
Bacteria;Bacteroidota;Bacteroidia;Chitinophagales;Saprospiraceae;OLB8	Bacteria	Bacteroidota	Bacteroidia	Chitinophagales	Saprospiraceae	OLB8	0	0	0	0	0	0	5	0	0	0	0	0	0	3	0	0	0	0	0	16	0	54	0	16	38	61	8	0	0	0	0	0	0	0	0	0	0	0	0	0	0	0	0
Bacteria;Proteobacteria;Alphaproteobacteria;Rhizobiales;Rhizobiaceae;uncultured	Bacteria	Proteobacteria	Alphaproteobacteria	Rhizobiales	Rhizobiaceae	uncultured	0	0	0	0	0	9	10	0	0	0	0	0	0	0	0	0	0	4	0	17	0	12	0	18	0	14	13	0	0	16	0	0	0	0	0	0	0	0	0	0	0	0	0
Bacteria;Bacteroidota;Bacteroidia;Bacteroidales;Prevotellaceae;__	Bacteria	Bacteroidota	Bacteroidia	Bacteroidales	Prevotellaceae	__	0	0	19	0	0	0	0	0	0	0	0	0	0	0	0	4	0	0	0	0	0	0	0	0	0	0	0	0	0	0	0	16	11	0	4	2	45	0	23	9	6	5	6
Bacteria;Actinobacteriota;Coriobacteriia;OPB41;uncultured bacterium;__	Bacteria	Actinobacteriota	Coriobacteriia	OPB41	uncultured bacterium	__	0	2	0	3	0	0	0	0	0	67	0	0	0	0	0	8	61	46	0	0	0	0	0	0	0	0	0	0	0	0	0	13	0	0	7	0	0	0	9	0	8	0	4
Bacteria;Firmicutes;Clostridia;Peptostreptococcales-Tissierellales;Sedimentibacteraceae;Sedimentibacter	Bacteria	Firmicutes	Clostridia	Peptostreptococcales-Tissierellales	Sedimentibacteraceae	Sedimentibacter	0	0	2	0	0	0	0	0	0	12	0	0	0	0	0	0	0	0	0	3	0	0	0	0	6	0	0	0	13	10	0	5	28	8	0	0	35	24	14	24	0	0	0
Bacteria;Elusimicrobiota;Elusimicrobia;Lineage IV;uncultured bacterium;__	Bacteria	Elusimicrobiota	Elusimicrobia	Lineage IV	uncultured bacterium	__	0	0	0	0	0	0	0	0	0	0	0	0	0	4	0	0	4	0	0	0	0	8	0	21	2	0	2	0	0	0	0	0	0	0	0	0	48	0	0	0	0	0	0
Bacteria;Firmicutes;Clostridia;Clostridiales;Caloramatoraceae;__	Bacteria	Firmicutes	Clostridia	Clostridiales	Caloramatoraceae	__	28	12	0	0	0	0	0	0	0	3	0	2	0	0	0	17	10	0	30	0	0	0	8	0	0	0	0	14	0	58	0	0	0	7	7	0	0	7	0	9	0	8	9
Bacteria;Firmicutes;Clostridia;Peptostreptococcales-Tissierellales;Acidaminobacteraceae;Acidaminobacter	Bacteria	Firmicutes	Clostridia	Peptostreptococcales-Tissierellales	Acidaminobacteraceae	Acidaminobacter	25	0	0	0	0	0	4	0	0	0	0	0	0	0	0	0	80	0	0	13	0	6	0	7	4	0	19	25	36	0	0	0	0	0	0	0	0	0	0	0	0	0	0
Bacteria;Firmicutes;Clostridia;Oscillospirales;Ruminococcaceae;Ruminococcus	Bacteria	Firmicutes	Clostridia	Oscillospirales	Ruminococcaceae	Ruminococcus	0	0	0	0	0	0	0	0	0	3	0	0	0	0	0	2	8	0	0	6	0	3	0	5	0	0	0	3	7	0	0	9	23	20	0	0	36	19	0	10	0	0	0
Bacteria;Proteobacteria;Alphaproteobacteria;Sphingomonadales;Sphingomonadaceae;Sphingomonas	Bacteria	Proteobacteria	Alphaproteobacteria	Sphingomonadales	Sphingomonadaceae	Sphingomonas	0	0	0	0	0	0	0	0	13	0	0	0	0	0	0	0	5	0	0	0	0	15	0	6	0	5	5	0	0	0	0	0	5	0	0	0	0	0	0	0	0	0	0
Bacteria;Firmicutes;Negativicutes;Veillonellales-Selenomonadales;Sporomusaceae;__	Bacteria	Firmicutes	Negativicutes	Veillonellales-Selenomonadales	Sporomusaceae	__	0	0	0	0	0	0	0	0	0	0	0	0	0	0	0	0	37	3	0	0	0	0	0	0	0	0	0	0	39	58	0	0	0	18	0	0	15	0	0	0	0	0	0
Bacteria;Proteobacteria;Alphaproteobacteria;Rickettsiales;Rickettsiaceae;Rickettsia	Bacteria	Proteobacteria	Alphaproteobacteria	Rickettsiales	Rickettsiaceae	Rickettsia	11	0	0	0	0	0	5	0	0	4	10	0	0	0	0	32	0	21	3	13	0	11	0	0	0	13	0	0	0	0	0	0	0	0	0	0	0	16	0	0	0	12	10
Bacteria;Proteobacteria;Alphaproteobacteria;__;__;__	Bacteria	Proteobacteria	Alphaproteobacteria	__	__	__	0	0	0	0	0	3	13	0	0	0	0	0	0	0	0	0	12	7	36	7	0	7	0	43	8	5	0	7	5	0	0	0	0	0	0	0	0	2	0	0	0	0	0
Bacteria;Firmicutes;Clostridia;Oscillospirales;Butyricicoccaceae;__	Bacteria	Firmicutes	Clostridia	Oscillospirales	Butyricicoccaceae	__	0	0	0	0	0	0	0	0	0	22	0	0	0	0	0	0	0	0	0	0	0	0	0	0	0	0	0	0	10	22	0	20	30	7	3	0	40	10	0	12	0	0	0
Bacteria;Proteobacteria;Alphaproteobacteria;Rickettsiales;__;__	Bacteria	Proteobacteria	Alphaproteobacteria	Rickettsiales	__	__	0	11	0	0	0	3	14	0	0	0	0	3	0	0	0	2	2	5	0	13	0	19	0	24	13	19	0	0	0	7	0	0	0	0	0	0	0	2	0	0	0	0	0
Bacteria;Proteobacteria;Alphaproteobacteria;Paracaedibacterales;Paracaedibacteraceae;__	Bacteria	Proteobacteria	Alphaproteobacteria	Paracaedibacterales	Paracaedibacteraceae	__	7	3	0	0	0	2	12	0	0	2	0	0	0	0	0	11	0	6	0	0	0	8	0	9	8	10	0	3	0	0	0	0	0	0	0	0	0	0	0	2	0	3	0
Bacteria;Patescibacteria;Gracilibacteria;JGI 0000069-P22;__;__	Bacteria	Patescibacteria	Gracilibacteria	JGI 0000069-P22	__	__	8	3	0	0	0	0	18	0	0	0	0	0	0	43	0	0	5	0	0	0	5	26	18	0	8	5	33	5	0	0	0	0	0	0	0	0	0	0	0	0	0	0	0
Bacteria;Bacteroidota;Bacteroidia;Flavobacteriales;Crocinitomicaceae;Crocinitomix	Bacteria	Bacteroidota	Bacteroidia	Flavobacteriales	Crocinitomicaceae	Crocinitomix	0	0	0	0	0	16	6	0	0	0	0	18	0	19	0	0	0	0	0	0	0	2	8	4	0	0	8	7	5	30	0	0	2	0	0	0	21	0	0	0	0	0	0
Bacteria;Bacteroidota;Bacteroidia;Cytophagales;Spirosomaceae;Dyadobacter	Bacteria	Bacteroidota	Bacteroidia	Cytophagales	Spirosomaceae	Dyadobacter	0	0	0	0	0	8	0	0	0	0	0	0	0	0	0	0	4	14	0	0	0	7	0	0	0	0	0	0	15	0	0	0	0	0	3	0	70	0	0	0	0	0	0
Bacteria;Bacteroidota;Bacteroidia;Sphingobacteriales;KD3-93;uncultured bacterium	Bacteria	Bacteroidota	Bacteroidia	Sphingobacteriales	KD3-93	uncultured bacterium	0	0	0	0	0	0	0	0	0	0	4	10	0	0	0	0	0	0	8	0	0	0	0	8	0	0	16	14	0	0	0	0	9	0	0	0	51	0	0	12	0	0	0
Bacteria;Proteobacteria;Alphaproteobacteria;Rhodospirillales;uncultured;uncultured bacterium	Bacteria	Proteobacteria	Alphaproteobacteria	Rhodospirillales	uncultured	uncultured bacterium	0	0	0	0	0	0	0	0	0	9	2	0	0	0	0	0	0	0	0	0	0	0	0	2	0	4	0	2	4	5	0	0	0	0	0	0	21	0	4	0	0	0	2
Bacteria;Myxococcota;Polyangia;Polyangiales;Polyangiaceae;Aetherobacter	Bacteria	Myxococcota	Polyangia	Polyangiales	Polyangiaceae	Aetherobacter	0	0	0	0	0	0	0	0	0	0	0	0	0	0	0	0	0	0	0	0	0	0	0	0	0	0	0	0	0	12	0	0	51	0	0	0	107	0	0	0	0	0	0
Bacteria;Proteobacteria;Gammaproteobacteria;Burkholderiales;Chitinibacteraceae;__	Bacteria	Proteobacteria	Gammaproteobacteria	Burkholderiales	Chitinibacteraceae	__	15	8	0	0	0	0	6	0	0	0	0	0	0	11	0	0	23	0	35	0	0	0	0	5	0	0	0	7	7	0	0	0	0	0	0	0	0	17	0	6	0	0	0
Bacteria;Actinobacteriota;Coriobacteriia;OPB41;__;__	Bacteria	Actinobacteriota	Coriobacteriia	OPB41	__	__	0	0	0	0	0	0	0	0	0	12	0	0	0	0	0	0	70	0	0	0	0	0	0	0	0	0	0	0	0	0	0	7	19	15	0	0	0	5	0	0	32	3	4
Bacteria;Bacteroidota;Bacteroidia;Sphingobacteriales;Lentimicrobiaceae;uncultured bacterium	Bacteria	Bacteroidota	Bacteroidia	Sphingobacteriales	Lentimicrobiaceae	uncultured bacterium	0	0	0	0	0	0	0	0	0	0	0	3	0	6	0	0	0	2	0	0	0	0	0	0	0	0	0	0	0	0	0	4	0	0	3	0	158	0	0	0	0	0	0
Bacteria;Patescibacteria;Parcubacteria;Candidatus Moranbacteria;uncultured bacterium;__	Bacteria	Patescibacteria	Parcubacteria	Candidatus Moranbacteria	uncultured bacterium	__	0	0	0	0	0	0	0	0	0	0	0	0	0	0	0	0	0	3	4	12	0	0	0	114	8	13	0	0	0	0	0	0	0	0	0	0	0	0	0	0	0	0	0
Bacteria;Firmicutes;Clostridia;Christensenellales;Christensenellaceae;Christensenellaceae R-7 group	Bacteria	Firmicutes	Clostridia	Christensenellales	Christensenellaceae	Christensenellaceae R-7 group	0	0	0	0	0	0	0	0	0	0	0	0	0	0	0	4	7	12	0	0	0	2	0	4	0	0	10	0	8	0	0	2	9	0	0	0	65	4	0	0	0	0	0
Bacteria;Firmicutes;Clostridia;Lachnospirales;Lachnospiraceae;Anaerosporobacter	Bacteria	Firmicutes	Clostridia	Lachnospirales	Lachnospiraceae	Anaerosporobacter	0	8	0	0	0	0	0	0	0	0	0	0	0	0	0	10	50	2	13	0	0	0	0	0	0	0	0	0	0	0	0	0	7	0	0	0	10	34	0	9	0	0	13
Bacteria;Proteobacteria;Alphaproteobacteria;Rickettsiales;Rickettsiaceae;uncultured	Bacteria	Proteobacteria	Alphaproteobacteria	Rickettsiales	Rickettsiaceae	uncultured	0	12	0	0	0	0	5	0	0	0	0	0	0	0	0	0	4	7	0	8	0	0	0	0	4	3	0	0	0	0	0	0	2	19	0	0	0	0	0	0	0	4	0
Bacteria;Proteobacteria;Alphaproteobacteria;Rhizobiales;Rhizobiaceae;Ensifer	Bacteria	Proteobacteria	Alphaproteobacteria	Rhizobiales	Rhizobiaceae	Ensifer	0	0	0	0	0	0	0	0	0	0	0	0	0	0	0	0	0	0	0	0	0	0	0	0	0	0	0	0	11	30	0	0	0	0	0	0	0	0	0	0	0	0	0
Bacteria;Verrucomicrobiota;Omnitrophia;Omnitrophales;Omnitrophaceae;Candidatus Omnitrophus	Bacteria	Verrucomicrobiota	Omnitrophia	Omnitrophales	Omnitrophaceae	Candidatus Omnitrophus	0	0	0	0	0	0	0	0	138	0	0	0	0	0	0	0	0	0	0	8	0	0	0	2	0	6	0	0	0	0	0	0	0	0	0	0	0	0	0	0	0	0	0
Bacteria;Patescibacteria;Saccharimonadia;Saccharimonadales;__;__	Bacteria	Patescibacteria	Saccharimonadia	Saccharimonadales	__	__	0	0	0	0	0	0	0	0	0	0	0	0	0	0	0	0	17	11	0	0	0	2	0	0	0	0	0	0	0	0	0	3	8	18	4	0	0	9	0	14	0	0	5
Bacteria;Verrucomicrobiota;Verrucomicrobiae;Opitutales;Opitutaceae;Lacunisphaera	Bacteria	Verrucomicrobiota	Verrucomicrobiae	Opitutales	Opitutaceae	Lacunisphaera	9	0	0	0	0	0	0	0	0	2	0	6	0	0	0	0	10	13	9	0	0	0	3	0	0	0	2	4	0	0	0	0	5	0	0	0	34	0	0	12	4	0	5
Bacteria;Bacteroidota;Bacteroidia;__;__;__	Bacteria	Bacteroidota	Bacteroidia	__	__	__	0	2	0	0	0	0	5	0	0	3	0	0	0	0	0	0	0	0	0	7	0	19	0	24	19	10	8	0	0	16	0	0	5	0	0	0	0	0	0	0	0	0	0
Bacteria;Firmicutes;Negativicutes;Veillonellales-Selenomonadales;Selenomonadaceae;Anaerovibrio	Bacteria	Firmicutes	Negativicutes	Veillonellales-Selenomonadales	Selenomonadaceae	Anaerovibrio	0	0	0	0	0	0	0	0	0	5	0	0	0	0	0	0	0	0	0	0	0	0	0	0	0	0	0	0	0	22	0	110	0	0	0	0	6	8	14	0	0	0	0
Bacteria;Patescibacteria;ABY1;Candidatus Falkowbacteria;uncultured Parcubacteria group bacterium;__	Bacteria	Patescibacteria	ABY1	Candidatus Falkowbacteria	uncultured Parcubacteria group bacterium	__	0	0	0	0	0	0	0	0	0	0	0	0	0	0	0	0	0	0	0	4	0	0	0	94	0	1	0	0	0	0	0	0	0	0	0	0	5	0	0	0	0	0	0
Bacteria;Bacteroidota;Bacteroidia;Bacteroidales;Prolixibacteraceae;Roseimarinus	Bacteria	Bacteroidota	Bacteroidia	Bacteroidales	Prolixibacteraceae	Roseimarinus	0	0	3	0	0	0	0	0	0	0	0	0	0	0	0	0	0	0	0	0	0	0	0	0	0	0	7	0	0	0	0	4	9	0	3	0	110	9	0	0	0	0	0
Bacteria;Proteobacteria;Alphaproteobacteria;Micavibrionales;uncultured;__	Bacteria	Proteobacteria	Alphaproteobacteria	Micavibrionales	uncultured	__	0	0	0	0	0	0	9	0	0	0	0	0	0	0	0	2	6	2	0	3	0	8	0	8	0	11	0	5	8	5	0	0	5	0	0	0	15	4	4	0	0	0	0
Bacteria;Proteobacteria;Gammaproteobacteria;Competibacterales;Competibacteraceae;Candidatus Contendobacter	Bacteria	Proteobacteria	Gammaproteobacteria	Competibacterales	Competibacteraceae	Candidatus Contendobacter	0	11	0	0	0	4	25	0	0	0	0	5	0	38	0	0	0	0	0	0	0	7	0	8	0	11	0	0	27	7	0	2	0	0	0	0	7	0	0	0	0	0	0
Bacteria;Proteobacteria;Gammaproteobacteria;Xanthomonadales;Xanthomonadaceae;Stenotrophomonas	Bacteria	Proteobacteria	Gammaproteobacteria	Xanthomonadales	Xanthomonadaceae	Stenotrophomonas	0	2	0	0	0	0	0	9	90	0	0	0	0	0	0	0	0	0	0	0	0	0	0	0	0	0	0	0	0	0	0	0	0	5	0	2	46	0	0	0	0	0	0
Bacteria;Bacteroidota;Bacteroidia;Cytophagales;Hymenobacteraceae;Hymenobacter	Bacteria	Bacteroidota	Bacteroidia	Cytophagales	Hymenobacteraceae	Hymenobacter	0	5	0	0	0	0	21	5	0	0	0	0	0	8	0	0	0	0	0	0	0	0	0	31	3	7	0	0	0	6	0	0	0	0	0	0	44	0	0	0	0	0	0
Bacteria;Proteobacteria;Alphaproteobacteria;Sphingomonadales;Sphingomonadaceae;Sphingorhabdus	Bacteria	Proteobacteria	Alphaproteobacteria	Sphingomonadales	Sphingomonadaceae	Sphingorhabdus	0	0	0	0	0	6	0	0	0	0	0	0	0	0	0	0	0	0	0	0	0	12	0	3	0	0	0	5	16	27	0	0	0	0	0	0	18	0	0	0	0	0	0
Bacteria;Proteobacteria;Gammaproteobacteria;Burkholderiales;Comamonadaceae;Delftia	Bacteria	Proteobacteria	Gammaproteobacteria	Burkholderiales	Comamonadaceae	Delftia	0	0	0	0	0	0	0	9	129	0	0	0	0	3	0	0	0	0	0	0	0	0	0	0	0	0	0	0	0	0	0	0	0	0	0	0	0	0	0	0	0	0	0
Bacteria;Bacteroidota;Bacteroidia;Cytophagales;Microscillaceae;Thermoflexibacter	Bacteria	Bacteroidota	Bacteroidia	Cytophagales	Microscillaceae	Thermoflexibacter	0	0	0	0	0	0	0	0	0	0	0	0	0	0	0	0	0	0	0	7	0	10	0	58	27	45	0	0	0	0	0	0	0	0	0	0	0	0	0	0	0	0	0
Bacteria;Firmicutes;Clostridia;__;__;__	Bacteria	Firmicutes	Clostridia	__	__	__	29	37	0	0	0	0	0	0	0	0	0	0	0	0	0	0	21	0	3	0	0	0	0	0	0	0	0	2	8	0	0	0	5	0	0	0	7	0	0	0	0	0	0
Bacteria;Proteobacteria;Gammaproteobacteria;Beggiatoales;Beggiatoaceae;__	Bacteria	Proteobacteria	Gammaproteobacteria	Beggiatoales	Beggiatoaceae	__	16	44	0	0	0	0	0	0	0	0	0	0	0	0	0	0	0	0	0	19	0	0	0	0	27	36	0	0	0	0	0	0	0	0	0	0	0	0	0	0	0	0	0
Bacteria;Bacteroidota;Bacteroidia;Sphingobacteriales;__;__	Bacteria	Bacteroidota	Bacteroidia	Sphingobacteriales	__	__	0	0	0	0	0	0	0	0	0	0	0	0	0	0	0	0	42	9	7	0	0	3	0	0	0	0	3	11	4	0	0	0	0	0	0	0	26	32	0	6	0	0	0
Bacteria;Verrucomicrobiota;Verrucomicrobiae;Opitutales;Opitutaceae;Opitutus	Bacteria	Verrucomicrobiota	Verrucomicrobiae	Opitutales	Opitutaceae	Opitutus	10	0	0	0	0	0	0	0	0	16	0	0	0	0	0	15	9	39	11	0	0	0	0	0	0	0	0	0	0	0	0	0	0	0	10	0	0	0	0	12	0	0	9
Bacteria;Campilobacterota;Campylobacteria;Campylobacterales;Arcobacteraceae;__	Bacteria	Campilobacterota	Campylobacteria	Campylobacterales	Arcobacteraceae	__	0	0	0	0	0	0	0	0	0	31	0	0	0	0	0	0	2	3	0	3	8	51	3	0	0	3	0	0	0	0	0	0	0	0	0	0	0	0	0	0	0	0	0
Bacteria;Desulfobacterota;Desulfuromonadia;Geobacterales;Geobacteraceae;Geobacter	Bacteria	Desulfobacterota	Desulfuromonadia	Geobacterales	Geobacteraceae	Geobacter	0	0	0	0	0	0	0	0	0	0	0	4	0	0	0	5	23	31	4	0	0	0	0	0	0	0	0	12	18	3	0	0	6	0	0	0	12	16	0	0	0	0	0
Bacteria;Proteobacteria;Gammaproteobacteria;Gammaproteobacteria Incertae Sedis;Unknown Family;__	Bacteria	Proteobacteria	Gammaproteobacteria	Gammaproteobacteria Incertae Sedis	Unknown Family	__	14	10	0	0	0	0	0	0	0	0	0	0	0	0	0	9	6	19	10	9	0	0	0	19	0	10	0	0	0	0	0	3	3	0	0	0	0	8	0	0	0	0	0
Bacteria;Myxococcota;Polyangia;Polyangiales;Sandaracinaceae;uncultured	Bacteria	Myxococcota	Polyangia	Polyangiales	Sandaracinaceae	uncultured	0	0	0	0	0	0	0	0	0	0	3	10	0	11	0	0	0	0	0	0	0	0	0	0	0	4	6	0	5	14	0	0	5	0	0	0	64	0	0	0	0	0	0
Bacteria;Proteobacteria;Gammaproteobacteria;Burkholderiales;Oxalobacteraceae;uncultured	Bacteria	Proteobacteria	Gammaproteobacteria	Burkholderiales	Oxalobacteraceae	uncultured	0	0	0	0	0	7	0	0	0	0	0	0	0	14	0	0	0	0	0	0	0	5	0	0	0	0	0	0	11	0	0	0	0	0	0	0	0	0	0	0	0	0	0
Bacteria;Myxococcota;Polyangia;Polyangiales;Phaselicystidaceae;Phaselicystis	Bacteria	Myxococcota	Polyangia	Polyangiales	Phaselicystidaceae	Phaselicystis	4	4	0	0	0	0	18	0	0	0	0	0	0	16	0	0	0	0	0	0	0	0	7	0	0	0	4	0	0	0	0	0	2	0	0	0	49	0	0	0	0	0	0
Bacteria;Proteobacteria;Gammaproteobacteria;Xanthomonadales;Rhodanobacteraceae;Dokdonella	Bacteria	Proteobacteria	Gammaproteobacteria	Xanthomonadales	Rhodanobacteraceae	Dokdonella	0	0	0	0	0	0	0	0	105	0	0	0	0	0	0	0	0	0	0	0	0	0	0	0	0	0	0	0	0	28	0	0	0	0	0	0	8	0	0	0	0	0	0
Bacteria;Bacteroidota;Bacteroidia;Chitinophagales;__;__	Bacteria	Bacteroidota	Bacteroidia	Chitinophagales	__	__	0	0	0	0	0	4	17	0	0	0	0	8	0	12	0	0	0	1	0	3	0	0	8	0	0	10	8	0	0	0	0	0	6	0	0	0	0	0	0	0	0	0	0
Bacteria;Proteobacteria;Alphaproteobacteria;Rhodobacterales;Rhodobacteraceae;Defluviimonas	Bacteria	Proteobacteria	Alphaproteobacteria	Rhodobacterales	Rhodobacteraceae	Defluviimonas	0	0	0	0	0	12	0	0	0	0	0	0	0	0	0	0	0	0	0	0	0	12	0	0	0	0	0	0	0	0	0	0	0	0	0	0	0	0	0	0	0	0	0
Bacteria;Proteobacteria;Alphaproteobacteria;Sphingomonadales;Sphingomonadaceae;uncultured	Bacteria	Proteobacteria	Alphaproteobacteria	Sphingomonadales	Sphingomonadaceae	uncultured	0	0	0	0	0	0	0	24	0	0	0	0	0	8	0	0	0	0	0	0	0	0	0	0	0	0	0	0	10	0	0	0	0	0	0	0	13	0	0	0	0	0	0
Bacteria;Proteobacteria;Gammaproteobacteria;Xanthomonadales;Rhodanobacteraceae;Ahniella	Bacteria	Proteobacteria	Gammaproteobacteria	Xanthomonadales	Rhodanobacteraceae	Ahniella	3	0	0	0	0	5	10	0	0	0	0	0	0	0	0	0	0	0	0	0	0	8	0	0	0	0	0	0	25	41	0	0	0	0	0	0	0	0	3	0	0	0	0
Bacteria;Firmicutes;Negativicutes;Veillonellales-Selenomonadales;Sporomusaceae;uncultured	Bacteria	Firmicutes	Negativicutes	Veillonellales-Selenomonadales	Sporomusaceae	uncultured	0	0	0	0	0	0	0	0	0	0	0	2	0	0	0	0	6	0	0	0	0	3	0	0	0	0	3	0	7	36	0	0	0	0	0	0	9	23	0	0	0	0	2
Bacteria;Proteobacteria;Alphaproteobacteria;Rhodobacterales;Rhodobacteraceae;Tabrizicola	Bacteria	Proteobacteria	Alphaproteobacteria	Rhodobacterales	Rhodobacteraceae	Tabrizicola	0	0	0	0	0	0	0	0	71	0	0	0	0	0	0	0	0	0	0	0	0	27	0	0	0	0	0	0	0	16	0	0	0	0	0	0	11	0	0	0	0	0	0
Bacteria;Firmicutes;Clostridia;Lachnospirales;Lachnospiraceae;Roseburia	Bacteria	Firmicutes	Clostridia	Lachnospirales	Lachnospiraceae	Roseburia	0	0	0	0	0	0	0	0	0	34	0	0	0	0	0	0	0	0	0	0	0	0	0	0	0	0	0	0	9	12	0	0	6	0	0	0	0	17	9	18	0	0	0
Bacteria;Proteobacteria;Alphaproteobacteria;Acetobacterales;Acetobacteraceae;__	Bacteria	Proteobacteria	Alphaproteobacteria	Acetobacterales	Acetobacteraceae	__	0	0	0	0	0	0	0	5	0	0	2	0	0	0	0	0	0	0	0	0	0	8	0	7	0	0	0	7	23	19	0	0	0	0	0	0	22	0	0	0	0	0	0
Bacteria;Proteobacteria;Alphaproteobacteria;Rhodospirillales;uncultured;__	Bacteria	Proteobacteria	Alphaproteobacteria	Rhodospirillales	uncultured	__	0	0	0	0	0	0	2	0	0	0	0	0	0	0	0	0	7	3	2	0	0	2	0	0	6	2	0	0	0	0	0	0	0	0	0	0	20	9	0	0	0	0	0
Bacteria;Proteobacteria;Gammaproteobacteria;Enterobacterales;Enterobacteriaceae;Escherichia-Shigella	Bacteria	Proteobacteria	Gammaproteobacteria	Enterobacterales	Enterobacteriaceae	Escherichia-Shigella	0	0	0	0	0	0	0	0	26	0	0	0	0	0	0	0	0	0	0	28	0	9	0	27	0	0	0	0	0	0	0	0	0	29	0	0	0	0	0	0	0	0	0
Bacteria;Bacteroidota;Bacteroidia;Chitinophagales;Chitinophagaceae;Terrimonas	Bacteria	Bacteroidota	Bacteroidia	Chitinophagales	Chitinophagaceae	Terrimonas	0	0	0	0	0	0	0	0	0	0	0	12	0	0	0	0	0	0	0	0	0	0	0	0	0	0	0	0	19	21	0	0	9	0	0	0	33	0	0	0	0	0	0
Bacteria;Proteobacteria;Gammaproteobacteria;Burkholderiales;Comamonadaceae;Simplicispira	Bacteria	Proteobacteria	Gammaproteobacteria	Burkholderiales	Comamonadaceae	Simplicispira	0	0	0	0	0	0	0	0	0	0	0	6	0	0	0	0	0	0	0	7	0	20	0	0	0	0	0	6	10	29	0	0	0	0	0	0	25	0	0	0	0	0	0
Bacteria;Verrucomicrobiota;Chlamydiae;Chlamydiales;Simkaniaceae;__	Bacteria	Verrucomicrobiota	Chlamydiae	Chlamydiales	Simkaniaceae	__	0	0	0	0	0	0	8	0	0	0	0	0	0	0	0	0	0	0	0	0	0	0	0	0	2	0	0	0	0	0	0	0	0	0	0	0	0	0	0	0	0	0	0
Bacteria;Firmicutes;Bacilli;Bacillales;Bacillaceae;Bacillus	Bacteria	Firmicutes	Bacilli	Bacillales	Bacillaceae	Bacillus	0	0	0	0	0	0	0	0	56	0	0	0	0	0	0	0	0	0	0	9	0	8	0	0	0	6	0	2	0	0	0	0	0	36	0	0	0	0	0	0	0	0	0
Bacteria;Firmicutes;Bacilli;Lactobacillales;Enterococcaceae;Enterococcus	Bacteria	Firmicutes	Bacilli	Lactobacillales	Enterococcaceae	Enterococcus	0	0	60	38	0	0	0	7	0	0	0	0	0	0	0	0	0	0	0	0	0	0	0	0	0	0	0	0	0	0	0	9	0	0	0	0	0	0	0	0	0	0	0
Bacteria;Firmicutes;Negativicutes;uncultured;uncultured bacterium;__	Bacteria	Firmicutes	Negativicutes	uncultured	uncultured bacterium	__	0	0	0	0	0	0	0	0	0	0	0	0	0	0	0	0	16	0	0	0	0	0	0	0	0	0	0	0	25	0	0	0	7	0	0	3	27	7	0	0	0	0	0
Bacteria;Proteobacteria;Alphaproteobacteria;Rhizobiales;Hyphomicrobiaceae;Hyphomicrobium	Bacteria	Proteobacteria	Alphaproteobacteria	Rhizobiales	Hyphomicrobiaceae	Hyphomicrobium	0	0	0	0	0	0	0	0	0	0	0	0	0	0	0	0	2	0	5	0	0	8	0	7	0	0	0	0	7	40	0	0	0	0	0	0	3	0	0	0	0	0	0
Bacteria;Bacteroidota;Bacteroidia;Chitinophagales;uncultured;uncultured bacterium	Bacteria	Bacteroidota	Bacteroidia	Chitinophagales	uncultured	uncultured bacterium	0	0	0	0	0	4	3	0	0	0	0	6	0	10	0	0	0	0	0	2	0	0	0	0	0	0	9	5	7	12	0	0	6	0	0	0	7	0	0	0	0	0	0
Bacteria;Firmicutes;Clostridia;Clostridia vadinBB60 group;__;__	Bacteria	Firmicutes	Clostridia	Clostridia vadinBB60 group	__	__	0	0	0	0	0	0	0	0	0	0	0	0	0	0	0	0	0	0	0	0	0	0	0	6	0	0	0	0	0	0	0	0	0	0	0	0	0	3	0	0	0	0	0
Bacteria;Proteobacteria;Gammaproteobacteria;Burkholderiales;Neisseriaceae;uncultured	Bacteria	Proteobacteria	Gammaproteobacteria	Burkholderiales	Neisseriaceae	uncultured	7	6	0	0	0	0	0	8	0	0	0	0	0	18	0	0	0	0	0	6	0	0	0	4	0	0	0	2	2	0	0	0	0	0	0	0	0	0	0	0	0	0	0
Bacteria;Proteobacteria;Gammaproteobacteria;CHAB-XI-27;uncultured bacterium;__	Bacteria	Proteobacteria	Gammaproteobacteria	CHAB-XI-27	uncultured bacterium	__	0	0	0	0	0	0	11	0	0	0	0	0	0	0	0	0	0	0	0	0	0	0	0	7	0	7	0	0	0	0	0	0	0	0	0	0	0	0	0	0	0	0	0
Bacteria;Actinobacteriota;Coriobacteriia;Coriobacteriales;Coriobacteriales Incertae Sedis;__	Bacteria	Actinobacteriota	Coriobacteriia	Coriobacteriales	Coriobacteriales Incertae Sedis	__	0	0	0	0	0	0	0	0	0	9	0	0	0	19	0	0	18	12	0	0	0	0	0	0	0	0	0	0	0	0	0	10	14	0	7	0	0	0	0	13	0	0	3
Bacteria;Campilobacterota;Campylobacteria;Campylobacterales;Sulfurimonadaceae;Sulfurimonas	Bacteria	Campilobacterota	Campylobacteria	Campylobacterales	Sulfurimonadaceae	Sulfurimonas	0	0	4	0	0	0	0	0	0	0	0	0	0	0	0	0	0	0	0	0	0	0	0	0	0	0	0	0	0	0	0	0	0	0	0	0	0	104	0	0	0	0	0
Bacteria;Proteobacteria;Gammaproteobacteria;Xanthomonadales;Xanthomonadaceae;Pseudoxanthomonas	Bacteria	Proteobacteria	Gammaproteobacteria	Xanthomonadales	Xanthomonadaceae	Pseudoxanthomonas	0	0	0	0	0	0	0	0	0	0	0	9	0	0	0	0	0	0	0	0	0	6	0	0	0	0	8	4	19	6	0	0	17	0	0	0	23	0	0	0	0	0	0
Bacteria;Proteobacteria;Alphaproteobacteria;Rhizobiales;Devosiaceae;Devosia	Bacteria	Proteobacteria	Alphaproteobacteria	Rhizobiales	Devosiaceae	Devosia	0	0	0	0	0	3	5	0	0	0	0	0	0	0	0	0	0	6	0	0	0	7	0	0	6	0	12	3	0	0	0	10	5	0	0	0	0	0	0	0	0	0	0
Bacteria;Proteobacteria;Gammaproteobacteria;Burkholderiales;Comamonadaceae;Pelomonas	Bacteria	Proteobacteria	Gammaproteobacteria	Burkholderiales	Comamonadaceae	Pelomonas	0	0	0	0	0	0	20	0	0	0	0	0	0	0	0	0	0	0	0	0	0	0	0	0	0	0	6	0	0	1	0	0	0	0	0	0	14	0	0	0	0	0	0
Bacteria;Firmicutes;Clostridia;Peptostreptococcales-Tissierellales;__;__	Bacteria	Firmicutes	Clostridia	Peptostreptococcales-Tissierellales	__	__	0	0	0	0	0	0	0	0	0	0	0	0	0	0	0	0	22	0	0	0	0	0	0	0	0	0	0	0	0	0	0	0	0	0	0	0	8	25	0	7	0	0	0
Bacteria;Bdellovibrionota;Oligoflexia;Silvanigrellales;Silvanigrellaceae;Silvanigrella	Bacteria	Bdellovibrionota	Oligoflexia	Silvanigrellales	Silvanigrellaceae	Silvanigrella	0	0	0	0	0	2	5	0	0	0	0	0	0	22	0	0	0	0	0	6	0	15	0	3	5	11	0	0	0	0	0	0	0	0	0	0	0	0	0	0	0	0	0
Bacteria;Actinobacteriota;Actinobacteria;Propionibacteriales;Nocardioidaceae;Nocardioides	Bacteria	Actinobacteriota	Actinobacteria	Propionibacteriales	Nocardioidaceae	Nocardioides	0	0	0	0	0	2	5	24	22	0	0	0	0	0	0	0	0	0	0	0	0	0	0	0	0	0	0	0	0	0	0	0	0	0	0	0	3	0	0	0	0	0	0
Bacteria;Firmicutes;Clostridia;Clostridiales;Clostridiaceae;Hathewaya	Bacteria	Firmicutes	Clostridia	Clostridiales	Clostridiaceae	Hathewaya	0	0	0	0	0	0	0	0	0	21	0	0	0	0	0	0	0	0	0	0	0	0	0	0	0	0	0	0	0	22	0	17	0	5	0	0	0	18	10	0	0	0	0
Bacteria;Firmicutes;Clostridia;Peptostreptococcales-Tissierellales;Anaerovoracaceae;[Eubacterium] nodatum group	Bacteria	Firmicutes	Clostridia	Peptostreptococcales-Tissierellales	Anaerovoracaceae	[Eubacterium] nodatum group	0	0	0	0	0	0	0	0	0	0	0	0	0	0	0	0	0	0	0	0	0	0	0	12	0	0	0	0	0	10	0	40	3	0	0	0	6	0	9	3	0	0	0
Bacteria;Fibrobacterota;Fibrobacteria;Fibrobacterales;Fibrobacteraceae;possible genus 04	Bacteria	Fibrobacterota	Fibrobacteria	Fibrobacterales	Fibrobacteraceae	possible genus 04	0	0	0	0	0	0	0	0	0	0	0	0	0	0	0	0	0	0	0	30	0	31	0	5	0	29	0	0	0	0	0	0	0	0	0	0	0	0	0	0	0	0	0
Bacteria;Bacteroidota;Bacteroidia;Cytophagales;Microscillaceae;Flexibacter	Bacteria	Bacteroidota	Bacteroidia	Cytophagales	Microscillaceae	Flexibacter	0	0	0	0	0	0	22	0	0	0	0	7	0	0	0	0	0	0	0	0	0	0	0	0	0	0	11	0	0	0	0	0	7	0	0	0	5	15	0	0	0	0	0
Bacteria;Bacteroidota;Bacteroidia;Cytophagales;Spirosomaceae;Persicitalea	Bacteria	Bacteroidota	Bacteroidia	Cytophagales	Spirosomaceae	Persicitalea	0	0	0	0	0	0	4	0	0	0	0	0	0	9	0	0	0	0	0	0	0	4	0	4	0	0	3	0	5	29	0	0	0	0	0	0	5	0	0	0	0	0	0
Bacteria;Patescibacteria;Berkelbacteria;uncultured bacterium;__;__	Bacteria	Patescibacteria	Berkelbacteria	uncultured bacterium	__	__	0	0	0	0	0	0	0	0	0	0	0	0	0	0	0	0	0	0	0	4	0	5	0	44	3	0	2	0	0	0	0	0	0	0	0	0	0	0	0	0	0	0	0
Bacteria;Firmicutes;Clostridia;Oscillospirales;UCG-010;__	Bacteria	Firmicutes	Clostridia	Oscillospirales	UCG-010	__	0	0	0	0	0	0	0	0	0	0	0	0	0	0	0	3	0	0	0	0	0	0	0	0	0	0	0	0	0	0	0	0	0	0	0	0	27	7	5	4	0	0	0
Bacteria;Firmicutes;Clostridia;Gracilibacteraceae;Lutispora;uncultured bacterium	Bacteria	Firmicutes	Clostridia	Gracilibacteraceae	Lutispora	uncultured bacterium	10	0	0	0	0	0	9	0	0	0	0	0	0	0	0	4	0	0	0	0	0	0	0	2	0	0	0	0	5	0	0	0	13	0	0	0	19	0	0	0	0	0	0
Bacteria;Proteobacteria;Gammaproteobacteria;Burkholderiales;Aquaspirillaceae;__	Bacteria	Proteobacteria	Gammaproteobacteria	Burkholderiales	Aquaspirillaceae	__	28	3	0	0	0	0	0	0	0	0	0	0	0	0	0	0	0	0	0	7	0	13	0	35	0	9	0	0	0	0	0	0	0	0	0	0	0	0	0	0	0	0	0
Bacteria;Actinobacteriota;Actinobacteria;Propionibacteriales;Propionibacteriaceae;Tessaracoccus	Bacteria	Actinobacteriota	Actinobacteria	Propionibacteriales	Propionibacteriaceae	Tessaracoccus	0	0	0	0	0	4	26	0	0	0	0	0	0	0	0	0	0	0	0	0	0	9	0	7	0	0	0	0	5	2	0	0	0	0	0	0	6	0	0	0	0	0	0
Bacteria;Bacteroidota;Bacteroidia;Bacteroidales;Rikenellaceae;Bact-08	Bacteria	Bacteroidota	Bacteroidia	Bacteroidales	Rikenellaceae	Bact-08	0	0	0	0	0	0	0	0	0	0	0	0	0	0	0	0	0	0	0	0	0	0	0	0	0	0	0	0	0	0	0	0	10	0	0	0	15	12	0	0	0	0	0
Bacteria;Verrucomicrobiota;Verrucomicrobiae;Opitutales;Opitutaceae;IMCC26134	Bacteria	Verrucomicrobiota	Verrucomicrobiae	Opitutales	Opitutaceae	IMCC26134	0	0	0	0	0	6	8	0	0	0	0	0	0	0	0	7	7	15	0	0	0	0	0	0	0	0	0	0	0	0	0	0	0	0	0	0	0	0	0	10	0	6	0
Bacteria;Firmicutes;Clostridia;Hungateiclostridiaceae;Ruminiclostridium;uncultured bacterium	Bacteria	Firmicutes	Clostridia	Hungateiclostridiaceae	Ruminiclostridium	uncultured bacterium	0	0	0	0	0	0	0	0	0	0	0	0	0	0	0	0	0	0	0	0	0	0	0	0	0	0	0	0	0	0	0	0	0	0	0	0	43	7	0	0	0	0	0
Bacteria;__;__;__;__;__	Bacteria	__	__	__	__	__	25	7	0	0	0	0	2	0	0	8	2	0	0	0	0	0	6	7	13	3	0	4	0	2	0	0	0	0	0	0	0	0	0	0	0	0	0	0	0	2	0	0	0
Bacteria;Bacteroidota;Bacteroidia;Cytophagales;Cytophagaceae;Cytophaga	Bacteria	Bacteroidota	Bacteroidia	Cytophagales	Cytophagaceae	Cytophaga	0	0	0	0	0	3	5	0	0	0	2	8	0	0	0	0	0	0	0	0	0	0	0	0	0	0	4	5	2	0	0	0	23	0	0	0	17	0	0	0	0	0	0
Bacteria;Actinobacteriota;Acidimicrobiia;Microtrichales;Iamiaceae;Iamia	Bacteria	Actinobacteriota	Acidimicrobiia	Microtrichales	Iamiaceae	Iamia	0	0	0	0	0	0	4	0	0	0	0	0	0	0	0	0	0	0	0	0	0	9	0	0	3	2	0	0	3	0	0	0	5	0	0	0	12	0	0	0	0	0	0
Bacteria;Verrucomicrobiota;Verrucomicrobiae;Chthoniobacterales;Chthoniobacteraceae;LD29	Bacteria	Verrucomicrobiota	Verrucomicrobiae	Chthoniobacterales	Chthoniobacteraceae	LD29	0	0	0	0	0	0	0	0	0	0	0	0	0	0	0	0	0	0	0	0	0	0	0	0	0	0	0	0	0	0	0	0	0	0	0	0	12	0	0	0	0	0	0
Bacteria;Deinococcota;Deinococci;Deinococcales;Deinococcaceae;uncultured	Bacteria	Deinococcota	Deinococci	Deinococcales	Deinococcaceae	uncultured	0	0	0	0	0	7	7	0	0	0	6	0	0	0	0	0	0	9	0	0	0	7	0	0	10	6	7	0	2	0	0	0	0	0	0	0	0	0	0	0	0	0	0
Bacteria;Proteobacteria;Alphaproteobacteria;Rickettsiales;AB1;uncultured bacterium	Bacteria	Proteobacteria	Alphaproteobacteria	Rickettsiales	AB1	uncultured bacterium	0	0	2	0	0	2	3	0	0	0	0	0	0	0	0	3	6	7	0	6	0	0	0	0	5	2	0	0	7	0	0	0	0	0	4	0	0	0	2	3	5	0	4
Bacteria;Bacteroidota;Bacteroidia;Cytophagales;Cytophagaceae;__	Bacteria	Bacteroidota	Bacteroidia	Cytophagales	Cytophagaceae	__	0	0	0	0	0	7	7	0	0	0	0	0	0	19	0	0	0	0	0	0	0	0	0	0	0	5	0	0	0	0	0	0	0	0	0	0	0	0	0	0	0	0	0
Bacteria;Firmicutes;Clostridia;Clostridia vadinBB60 group;uncultured bacterium;__	Bacteria	Firmicutes	Clostridia	Clostridia vadinBB60 group	uncultured bacterium	__	0	0	0	0	0	0	0	0	0	0	0	0	0	0	0	0	0	0	0	0	0	0	0	2	0	0	0	0	0	0	0	0	0	0	0	0	0	0	0	0	0	0	0
Bacteria;Bacteroidota;Bacteroidia;Cytophagales;Spirosomaceae;Pseudarcicella	Bacteria	Bacteroidota	Bacteroidia	Cytophagales	Spirosomaceae	Pseudarcicella	0	0	0	0	0	14	0	0	0	0	0	19	0	0	0	0	0	0	0	0	0	0	2	0	0	0	3	0	0	0	0	0	0	0	0	0	0	0	0	0	0	0	0
Bacteria;Firmicutes;Clostridia;Peptococcales;Peptococcaceae;uncultured	Bacteria	Firmicutes	Clostridia	Peptococcales	Peptococcaceae	uncultured	0	0	0	0	0	0	0	0	0	0	0	0	0	0	0	0	0	0	0	0	0	0	0	0	0	0	0	0	0	0	0	0	0	0	0	0	20	4	0	0	0	0	0
Bacteria;Bdellovibrionota;Oligoflexia;Oligoflexales;Oligoflexus;uncultured bacterium	Bacteria	Bdellovibrionota	Oligoflexia	Oligoflexales	Oligoflexus	uncultured bacterium	0	0	0	0	0	0	0	0	0	0	0	4	0	0	0	0	0	0	0	0	0	10	0	33	5	12	0	0	0	0	0	0	0	0	0	0	0	0	0	0	0	0	0
Bacteria;Firmicutes;Clostridia;Hungateiclostridiaceae;Ruminiclostridium;Ruminiclostridium cellulolyticum H10	Bacteria	Firmicutes	Clostridia	Hungateiclostridiaceae	Ruminiclostridium	Ruminiclostridium cellulolyticum H10	0	0	0	0	0	0	0	0	0	0	0	0	0	0	0	0	0	0	0	0	0	0	0	0	0	0	0	0	0	0	0	0	0	0	0	0	18	0	0	0	0	0	0
Bacteria;Cyanobacteria;Sericytochromatia;uncultured bacterium;__;__	Bacteria	Cyanobacteria	Sericytochromatia	uncultured bacterium	__	__	0	0	0	0	0	3	5	0	0	0	0	0	0	0	0	0	0	0	0	0	0	0	0	0	0	0	3	0	4	13	0	0	2	0	0	0	4	0	0	0	0	0	0
Bacteria;Proteobacteria;Alphaproteobacteria;Rickettsiales;Rickettsiaceae;__	Bacteria	Proteobacteria	Alphaproteobacteria	Rickettsiales	Rickettsiaceae	__	0	0	0	0	0	0	0	0	0	0	0	0	0	0	0	0	0	7	0	0	0	0	0	9	0	5	0	2	0	12	0	0	0	0	2	0	0	0	0	0	0	0	0
Bacteria;Bacteroidota;Bacteroidia;Chitinophagales;Chitinophagaceae;Flavihumibacter	Bacteria	Bacteroidota	Bacteroidia	Chitinophagales	Chitinophagaceae	Flavihumibacter	0	0	0	0	0	0	0	0	0	0	0	0	0	0	0	0	0	0	0	2	0	0	0	0	0	0	0	0	19	0	0	0	7	0	0	0	48	0	0	0	0	0	0
Bacteria;Actinobacteriota;Coriobacteriia;Coriobacteriales;uncultured;__	Bacteria	Actinobacteriota	Coriobacteriia	Coriobacteriales	uncultured	__	0	0	0	0	0	0	0	0	0	29	0	0	0	0	0	0	5	11	0	0	0	0	0	0	0	0	0	0	0	10	0	9	0	0	7	0	0	0	0	0	2	2	0
Bacteria;Firmicutes;Clostridia;Oscillospirales;UCG-010;uncultured bacterium	Bacteria	Firmicutes	Clostridia	Oscillospirales	UCG-010	uncultured bacterium	0	0	0	0	0	0	0	0	0	0	0	0	0	0	0	0	0	0	0	0	0	0	0	0	0	0	3	0	0	0	0	0	0	0	0	0	0	6	0	3	0	0	0
Bacteria;Proteobacteria;Alphaproteobacteria;Caulobacterales;Caulobacteraceae;Brevundimonas	Bacteria	Proteobacteria	Alphaproteobacteria	Caulobacterales	Caulobacteraceae	Brevundimonas	0	0	0	0	0	3	0	6	0	0	0	0	0	0	0	0	0	4	0	0	0	0	0	8	0	0	0	0	0	13	0	0	0	0	0	0	30	0	0	0	0	0	0
Bacteria;LCP-89;uncultured bacterium;__;__;__	Bacteria	LCP-89	uncultured bacterium	__	__	__	4	8	0	0	0	0	0	0	0	0	0	17	0	0	0	0	0	4	0	0	0	0	0	0	0	0	7	3	9	0	0	0	0	0	0	0	13	0	0	0	0	0	0
Bacteria;Desulfobacterota;Desulfobulbia;Desulfobulbales;Desulfocapsaceae;Desulfocapsa	Bacteria	Desulfobacterota	Desulfobulbia	Desulfobulbales	Desulfocapsaceae	Desulfocapsa	0	7	0	0	0	0	0	0	0	0	0	4	0	0	0	4	0	0	0	0	0	0	0	0	0	0	0	4	10	8	0	0	11	0	0	0	18	0	0	0	0	0	0
Bacteria;Planctomycetota;Planctomycetes;Planctomycetales;Rubinisphaeraceae;SH-PL14	Bacteria	Planctomycetota	Planctomycetes	Planctomycetales	Rubinisphaeraceae	SH-PL14	0	3	0	0	0	0	0	0	0	0	0	0	0	0	0	0	0	0	0	13	0	19	0	0	0	0	5	0	4	5	0	0	0	0	0	0	9	0	0	0	0	0	0
Bacteria;Cyanobacteria;Cyanobacteriia;Chloroplast;uncultured cyanobacterium;__	Bacteria	Cyanobacteria	Cyanobacteriia	Chloroplast	uncultured cyanobacterium	__	0	0	0	0	0	0	0	0	0	0	0	0	0	24	0	0	0	0	0	0	0	0	0	0	0	21	0	0	17	0	0	0	0	0	0	0	7	0	0	0	0	0	0
Bacteria;Spirochaetota;Brevinematia;Brevinematales;Brevinemataceae;Brevinema	Bacteria	Spirochaetota	Brevinematia	Brevinematales	Brevinemataceae	Brevinema	0	0	0	0	0	0	0	0	0	7	0	0	0	0	0	0	0	11	0	12	0	0	0	21	0	0	0	0	0	0	0	0	2	0	6	0	2	0	3	0	0	0	5
Bacteria;Bacteroidota;Bacteroidia;Sphingobacteriales;env.OPS 17;metagenome	Bacteria	Bacteroidota	Bacteroidia	Sphingobacteriales	env.OPS 17	metagenome	0	0	0	0	0	6	11	0	0	0	0	4	0	4	0	0	0	0	0	0	0	0	0	0	0	0	8	0	0	0	0	0	2	0	0	0	8	0	0	0	0	0	0
Bacteria;Bdellovibrionota;Oligoflexia;0319-6G20;__;__	Bacteria	Bdellovibrionota	Oligoflexia	0319-6G20	__	__	0	0	0	0	0	0	0	0	9	0	0	4	0	0	0	0	6	5	0	0	0	0	0	29	0	0	0	0	0	11	0	0	0	0	0	0	0	0	0	0	0	0	0
Bacteria;Verrucomicrobiota;Verrucomicrobiae;Chthoniobacterales;Chthoniobacteraceae;Chthoniobacter	Bacteria	Verrucomicrobiota	Verrucomicrobiae	Chthoniobacterales	Chthoniobacteraceae	Chthoniobacter	2	0	0	0	0	0	13	0	0	0	0	0	0	24	0	0	0	0	0	0	0	0	0	0	0	0	5	0	8	0	0	0	0	0	0	0	0	0	0	0	0	0	0
Bacteria;Proteobacteria;Alphaproteobacteria;Rhizobiales;Rhizobiaceae;Ochrobactrum	Bacteria	Proteobacteria	Alphaproteobacteria	Rhizobiales	Rhizobiaceae	Ochrobactrum	0	0	0	0	0	0	0	0	37	0	0	0	0	0	0	0	0	0	0	0	0	0	0	0	0	0	0	0	0	0	0	0	0	27	0	3	0	0	0	0	0	0	0
Bacteria;Armatimonadota;Armatimonadia;Armatimonadales;Armatimonadaceae;__	Bacteria	Armatimonadota	Armatimonadia	Armatimonadales	Armatimonadaceae	__	0	0	0	0	0	0	9	0	0	0	0	0	0	0	0	0	0	0	0	0	0	4	0	0	0	0	0	2	0	0	0	0	0	0	0	0	0	0	0	0	0	0	0
Bacteria;Bacteroidota;Bacteroidia;Bacteroidales;Bacteroidetes vadinHA17;__	Bacteria	Bacteroidota	Bacteroidia	Bacteroidales	Bacteroidetes vadinHA17	__	0	0	0	0	0	0	0	0	0	0	0	0	0	0	0	0	0	0	0	0	0	0	0	0	0	0	0	0	0	0	0	3	0	0	0	0	44	0	0	0	0	0	0
Bacteria;Patescibacteria;ABY1;Candidatus Magasanikbacteria;__;__	Bacteria	Patescibacteria	ABY1	Candidatus Magasanikbacteria	__	__	0	0	0	0	0	0	0	0	0	0	0	0	0	0	0	0	0	2	0	3	0	7	0	29	2	0	0	0	0	0	0	0	0	0	0	0	5	0	0	0	0	0	0
Bacteria;Proteobacteria;Gammaproteobacteria;Burkholderiales;Comamonadaceae;Leptothrix	Bacteria	Proteobacteria	Gammaproteobacteria	Burkholderiales	Comamonadaceae	Leptothrix	0	0	0	0	0	0	0	0	0	0	0	0	0	12	0	0	0	0	0	0	0	0	0	0	0	13	0	0	0	0	0	0	0	0	0	0	9	0	0	0	0	0	0
Bacteria;Acidobacteriota;Blastocatellia;Blastocatellales;Blastocatellaceae;JGI 0001001-H03	Bacteria	Acidobacteriota	Blastocatellia	Blastocatellales	Blastocatellaceae	JGI 0001001-H03	0	0	0	0	0	0	0	0	0	0	0	0	0	17	0	0	0	0	0	0	0	9	0	0	0	6	0	0	7	0	0	4	0	0	0	0	7	2	0	0	0	0	0
Bacteria;Firmicutes;Clostridia;Lachnospirales;Lachnospiraceae;Lachnospiraceae NK4A136 group	Bacteria	Firmicutes	Clostridia	Lachnospirales	Lachnospiraceae	Lachnospiraceae NK4A136 group	0	0	0	0	0	0	0	0	0	4	0	0	0	0	0	0	0	0	0	0	0	0	0	0	0	0	0	0	0	17	0	6	0	0	0	0	16	0	0	0	0	0	0
Bacteria;Bacteroidota;Bacteroidia;Bacteroidales;Rikenellaceae;U29-B03	Bacteria	Bacteroidota	Bacteroidia	Bacteroidales	Rikenellaceae	U29-B03	0	0	0	0	0	0	0	0	0	0	0	0	0	0	0	0	0	0	0	0	0	0	0	0	0	0	0	0	0	0	0	2	5	0	0	0	5	0	5	5	0	0	3
Bacteria;Firmicutes;Bacilli;Bacillales;Planococcaceae;Lysinibacillus	Bacteria	Firmicutes	Bacilli	Bacillales	Planococcaceae	Lysinibacillus	0	0	0	0	0	0	0	0	4	0	0	0	0	0	0	0	0	0	0	0	0	0	0	0	0	0	0	0	0	54	0	0	0	6	0	0	0	0	0	0	0	0	0
Bacteria;Firmicutes;Clostridia;Hungateiclostridiaceae;uncultured;__	Bacteria	Firmicutes	Clostridia	Hungateiclostridiaceae	uncultured	__	0	3	0	0	0	0	0	0	0	0	0	0	0	0	0	0	0	4	0	0	0	0	0	0	0	0	0	0	0	0	0	0	0	0	0	0	9	0	0	0	0	0	0
Bacteria;Firmicutes;Clostridia;Lachnospirales;Lachnospiraceae;[Eubacterium] xylanophilum group	Bacteria	Firmicutes	Clostridia	Lachnospirales	Lachnospiraceae	[Eubacterium] xylanophilum group	2	0	0	0	0	0	0	0	0	0	0	0	0	0	0	0	19	0	0	0	0	0	0	0	0	0	0	0	19	0	0	0	0	0	0	0	0	9	0	0	0	0	0
Bacteria;Firmicutes;Clostridia;Oscillospirales;[Eubacterium] coprostanoligenes group;__	Bacteria	Firmicutes	Clostridia	Oscillospirales	[Eubacterium] coprostanoligenes group	__	0	0	0	0	0	0	0	0	0	0	0	0	0	0	0	0	0	0	0	2	0	10	7	0	0	0	0	0	0	13	0	0	6	0	0	0	11	0	0	0	0	0	0
Bacteria;Patescibacteria;Parcubacteria;Candidatus Kaiserbacteria;__;__	Bacteria	Patescibacteria	Parcubacteria	Candidatus Kaiserbacteria	__	__	0	0	0	0	0	0	0	0	0	0	0	0	0	0	0	0	4	0	0	5	0	0	0	55	0	0	0	0	0	0	0	0	0	0	0	0	0	0	0	0	0	0	0
Bacteria;Firmicutes;Clostridia;Oscillospirales;Ruminococcaceae;uncultured	Bacteria	Firmicutes	Clostridia	Oscillospirales	Ruminococcaceae	uncultured	0	0	0	0	0	0	0	0	0	0	0	0	0	0	0	0	0	0	0	0	0	0	0	0	0	2	0	0	0	0	0	0	2	0	0	0	20	6	0	0	0	0	0
Bacteria;Proteobacteria;Alphaproteobacteria;Sphingomonadales;Sphingomonadaceae;Sandarakinorhabdus	Bacteria	Proteobacteria	Alphaproteobacteria	Sphingomonadales	Sphingomonadaceae	Sandarakinorhabdus	0	0	0	0	0	0	0	0	0	0	0	0	0	8	0	0	0	0	0	0	0	12	0	0	0	8	0	0	11	0	0	0	0	0	0	0	0	0	0	0	0	0	0
Bacteria;Proteobacteria;Gammaproteobacteria;Vibrionales;Vibrionaceae;Vibrio	Bacteria	Proteobacteria	Gammaproteobacteria	Vibrionales	Vibrionaceae	Vibrio	0	0	0	0	0	0	0	0	0	0	0	0	0	0	0	0	0	0	0	0	0	0	0	0	0	0	0	0	3	0	0	0	0	0	0	0	0	28	0	31	0	0	0
Bacteria;Firmicutes;Bacilli;Staphylococcales;Staphylococcaceae;Staphylococcus	Bacteria	Firmicutes	Bacilli	Staphylococcales	Staphylococcaceae	Staphylococcus	0	0	0	0	0	0	0	19	0	0	0	0	0	0	0	0	0	0	0	0	0	0	0	0	0	0	0	0	0	20	0	0	0	9	0	0	0	0	0	0	0	0	0
Bacteria;Proteobacteria;Alphaproteobacteria;Rhizobiales;Rhizobiaceae;Bartonella	Bacteria	Proteobacteria	Alphaproteobacteria	Rhizobiales	Rhizobiaceae	Bartonella	10	0	0	0	0	0	0	0	0	0	0	0	0	0	0	0	6	0	0	0	0	0	0	38	0	5	0	0	0	0	0	0	0	0	0	0	0	0	0	0	0	0	0
Bacteria;Proteobacteria;Alphaproteobacteria;Rhizobiales;Beijerinckiaceae;__	Bacteria	Proteobacteria	Alphaproteobacteria	Rhizobiales	Beijerinckiaceae	__	0	0	0	0	0	0	0	0	0	0	0	0	0	0	0	0	0	0	0	4	0	9	0	0	0	0	0	0	10	23	0	2	0	0	0	0	0	0	0	0	0	0	0
Bacteria;Bacteroidota;Bacteroidia;Bacteroidales;Marinilabiliaceae;__	Bacteria	Bacteroidota	Bacteroidia	Bacteroidales	Marinilabiliaceae	__	0	0	0	0	0	0	0	0	0	0	0	0	0	0	0	0	0	0	0	0	0	0	0	0	0	0	0	0	0	0	0	0	13	0	0	0	46	0	0	0	0	0	0
Bacteria;Proteobacteria;Alphaproteobacteria;Rhizobiales;Devosiaceae;__	Bacteria	Proteobacteria	Alphaproteobacteria	Rhizobiales	Devosiaceae	__	0	3	0	0	0	0	0	0	0	0	0	0	0	0	0	0	2	0	0	0	0	0	0	0	0	0	1	0	6	0	0	0	0	0	0	0	18	0	2	0	0	0	0
Bacteria;Actinobacteriota;Actinobacteria;Micrococcales;Demequinaceae;Demequina	Bacteria	Actinobacteriota	Actinobacteria	Micrococcales	Demequinaceae	Demequina	0	0	0	0	0	0	0	0	0	0	0	0	0	0	0	0	8	11	2	0	0	0	0	0	0	0	0	0	0	37	0	0	0	0	0	0	0	0	0	0	0	0	0
Bacteria;Proteobacteria;Gammaproteobacteria;Burkholderiales;Comamonadaceae;Variovorax	Bacteria	Proteobacteria	Gammaproteobacteria	Burkholderiales	Comamonadaceae	Variovorax	0	0	0	0	0	0	0	10	0	0	0	0	0	0	0	0	0	0	0	0	0	0	0	0	0	0	0	0	0	0	0	0	0	0	0	0	21	0	0	0	0	0	0
Bacteria;Proteobacteria;Gammaproteobacteria;Xanthomonadales;Rhodanobacteraceae;Tahibacter	Bacteria	Proteobacteria	Gammaproteobacteria	Xanthomonadales	Rhodanobacteraceae	Tahibacter	0	4	0	0	0	0	6	0	0	0	0	0	0	0	0	0	0	7	0	0	0	0	0	0	0	0	0	5	15	0	0	0	0	0	0	0	0	0	0	0	0	0	0
Bacteria;Acidobacteriota;Blastocatellia;Blastocatellales;Blastocatellaceae;Aridibacter	Bacteria	Acidobacteriota	Blastocatellia	Blastocatellales	Blastocatellaceae	Aridibacter	0	0	0	0	0	0	7	0	0	0	0	0	0	0	0	0	0	0	0	0	0	0	0	8	0	0	0	0	27	0	0	0	0	0	0	0	0	0	0	0	0	0	0
Bacteria;Actinobacteriota;Coriobacteriia;Coriobacteriales;Coriobacteriales Incertae Sedis;Raoultibacter	Bacteria	Actinobacteriota	Coriobacteriia	Coriobacteriales	Coriobacteriales Incertae Sedis	Raoultibacter	0	0	8	4	0	0	0	0	0	0	0	0	0	0	0	0	0	0	0	0	0	0	0	0	0	0	0	0	0	0	0	36	2	0	0	0	0	0	2	0	5	0	0
Bacteria;Proteobacteria;Alphaproteobacteria;Paracaedibacterales;Paracaedibacteraceae;Candidatus Captivus	Bacteria	Proteobacteria	Alphaproteobacteria	Paracaedibacterales	Paracaedibacteraceae	Candidatus Captivus	0	0	0	0	0	0	0	0	0	0	0	0	0	0	0	5	12	10	3	4	0	0	0	4	0	0	5	0	2	0	0	0	0	0	0	0	0	0	0	0	0	0	0
Bacteria;Bacteroidota;Bacteroidia;Cytophagales;Bernardetiaceae;__	Bacteria	Bacteroidota	Bacteroidia	Cytophagales	Bernardetiaceae	__	0	0	0	0	0	0	0	0	0	0	0	0	0	0	0	0	0	0	0	7	0	0	0	20	13	9	7	0	0	0	0	0	0	0	0	0	0	0	0	0	0	0	0
Bacteria;Acidobacteriota;Holophagae;Holophagales;Holophagaceae;Geothrix	Bacteria	Acidobacteriota	Holophagae	Holophagales	Holophagaceae	Geothrix	0	0	0	0	0	0	0	0	0	3	0	0	0	0	0	0	0	0	0	0	0	0	9	0	0	0	0	3	5	0	0	0	0	0	0	0	0	3	0	0	0	0	0
Bacteria;Firmicutes;Clostridia;Oscillospirales;Ethanoligenenaceae;Ethanoligenens	Bacteria	Firmicutes	Clostridia	Oscillospirales	Ethanoligenenaceae	Ethanoligenens	0	0	0	0	0	0	0	0	0	0	0	0	0	0	0	0	0	2	0	0	0	0	0	0	0	0	0	0	0	0	0	0	0	0	0	0	19	0	0	0	0	0	0
Bacteria;Proteobacteria;Gammaproteobacteria;Burkholderiales;Oxalobacteraceae;Noviherbaspirillum	Bacteria	Proteobacteria	Gammaproteobacteria	Burkholderiales	Oxalobacteraceae	Noviherbaspirillum	0	0	0	0	0	0	0	7	0	0	0	0	0	0	0	0	0	0	0	0	0	0	0	0	0	0	0	0	0	0	0	0	0	0	0	0	10	0	0	0	0	0	0
Bacteria;Patescibacteria;Parcubacteria;uncultured bacterium;__;__	Bacteria	Patescibacteria	Parcubacteria	uncultured bacterium	__	__	0	0	0	0	0	0	0	0	0	0	0	0	0	0	0	0	0	0	0	0	0	0	0	41	0	3	0	0	0	0	0	0	0	0	0	0	0	0	0	0	0	0	0
Bacteria;Bdellovibrionota;Bdellovibrionia;Bacteriovoracales;Bacteriovoracaceae;uncultured	Bacteria	Bdellovibrionota	Bdellovibrionia	Bacteriovoracales	Bacteriovoracaceae	uncultured	0	0	0	0	0	0	0	0	0	0	0	0	0	0	0	0	0	0	0	12	0	10	0	21	0	9	0	0	0	0	0	0	0	0	0	0	0	0	0	0	0	0	0
Bacteria;Patescibacteria;Gracilibacteria;Candidatus Peregrinibacteria;__;__	Bacteria	Patescibacteria	Gracilibacteria	Candidatus Peregrinibacteria	__	__	0	0	0	0	0	0	0	0	0	0	0	0	0	0	0	0	0	0	0	3	0	0	0	24	0	4	0	0	2	0	0	0	0	0	0	0	2	0	0	3	0	0	0
Bacteria;Verrucomicrobiota;Verrucomicrobiae;Verrucomicrobiales;Verrucomicrobiaceae;Prosthecobacter	Bacteria	Verrucomicrobiota	Verrucomicrobiae	Verrucomicrobiales	Verrucomicrobiaceae	Prosthecobacter	0	0	0	0	0	7	0	0	0	3	0	0	0	0	0	0	0	0	0	2	0	0	0	0	0	0	5	0	4	0	0	0	0	0	0	0	8	0	0	0	0	0	0
Bacteria;Desulfobacterota;Desulfobacteria;Desulfobacterales;Desulfosarcinaceae;__	Bacteria	Desulfobacterota	Desulfobacteria	Desulfobacterales	Desulfosarcinaceae	__	7	12	0	0	0	0	0	0	0	0	0	0	0	0	0	0	0	4	0	0	0	5	0	0	0	5	0	0	13	0	0	0	0	0	0	0	0	0	0	0	0	0	0
Bacteria;Bdellovibrionota;Bdellovibrionia;Bdellovibrionales;Bdellovibrionaceae;__	Bacteria	Bdellovibrionota	Bdellovibrionia	Bdellovibrionales	Bdellovibrionaceae	__	0	0	0	0	0	0	5	0	0	0	0	0	0	6	0	0	0	0	0	7	0	0	0	16	0	0	0	0	0	0	0	0	3	0	0	0	2	0	0	0	0	0	0
Bacteria;Proteobacteria;Alphaproteobacteria;Holosporales;Holosporaceae;__	Bacteria	Proteobacteria	Alphaproteobacteria	Holosporales	Holosporaceae	__	0	20	0	0	0	0	2	0	0	0	0	0	0	0	0	0	0	0	0	0	0	0	0	0	13	0	0	0	0	0	0	0	0	0	0	0	0	0	0	0	0	0	0
Bacteria;Verrucomicrobiota;Verrucomicrobiae;Opitutales;Puniceicoccaceae;Lentimonas	Bacteria	Verrucomicrobiota	Verrucomicrobiae	Opitutales	Puniceicoccaceae	Lentimonas	0	0	0	0	0	0	5	0	0	0	0	0	0	12	0	0	0	7	2	0	0	0	0	0	0	0	0	0	0	0	0	0	0	0	4	0	0	0	0	0	0	0	0
Bacteria;Bacteroidota;Bacteroidia;Bacteroidales;Bacteroidetes BD2-2;uncultured bacterium	Bacteria	Bacteroidota	Bacteroidia	Bacteroidales	Bacteroidetes BD2-2	uncultured bacterium	0	0	0	0	0	0	4	0	0	0	0	0	0	9	0	0	0	0	0	4	0	0	0	0	0	11	0	0	0	0	0	0	0	0	0	0	11	0	0	0	0	0	0
Bacteria;Bacteroidota;Bacteroidia;Cytophagales;Microscillaceae;OLB12	Bacteria	Bacteroidota	Bacteroidia	Cytophagales	Microscillaceae	OLB12	0	0	0	0	0	0	9	0	0	0	0	0	0	17	0	0	0	0	0	0	0	15	0	0	0	0	5	0	0	0	0	0	0	0	0	0	0	0	0	0	0	0	0
Bacteria;Myxococcota;Polyangia;Nannocystales;Nannocystaceae;Nannocystis	Bacteria	Myxococcota	Polyangia	Nannocystales	Nannocystaceae	Nannocystis	0	0	0	0	0	6	0	0	0	0	0	0	0	3	0	0	0	0	0	0	0	0	0	0	0	0	6	0	0	9	0	0	0	0	0	0	15	0	0	0	0	0	0
Bacteria;Proteobacteria;Alphaproteobacteria;Dongiales;Dongiaceae;Dongia	Bacteria	Proteobacteria	Alphaproteobacteria	Dongiales	Dongiaceae	Dongia	0	3	0	0	0	0	3	0	0	0	0	0	0	0	0	0	0	0	0	0	0	0	0	10	0	0	0	0	4	0	0	0	5	0	0	0	9	0	0	0	0	0	0
Bacteria;Proteobacteria;Gammaproteobacteria;Burkholderiales;Comamonadaceae;Inhella	Bacteria	Proteobacteria	Gammaproteobacteria	Burkholderiales	Comamonadaceae	Inhella	0	0	0	0	0	0	0	0	0	0	0	0	0	14	0	0	0	0	0	0	0	0	0	0	0	0	0	0	6	8	0	0	0	0	0	0	7	0	0	0	0	0	0
Bacteria;Firmicutes;Bacilli;Lactobacillales;Leuconostocaceae;Weissella	Bacteria	Firmicutes	Bacilli	Lactobacillales	Leuconostocaceae	Weissella	0	6	0	0	0	0	0	0	0	0	22	17	0	0	0	0	0	0	0	0	0	0	0	0	0	0	0	3	0	0	0	0	0	0	0	0	0	0	0	0	0	0	0
Bacteria;Firmicutes;Clostridia;Oscillospirales;Oscillospiraceae;Oscillibacter	Bacteria	Firmicutes	Clostridia	Oscillospirales	Oscillospiraceae	Oscillibacter	0	0	0	0	0	0	0	0	0	2	0	0	0	0	0	0	0	0	0	0	0	0	0	0	0	0	0	0	0	13	0	13	4	0	0	0	6	0	0	0	0	0	0
Bacteria;Firmicutes;Desulfitobacteriia;Desulfitobacteriales;TC1;uncultured bacterium	Bacteria	Firmicutes	Desulfitobacteriia	Desulfitobacteriales	TC1	uncultured bacterium	0	0	0	0	0	0	2	0	0	0	0	0	0	0	0	0	4	0	3	0	0	0	0	0	0	0	0	0	0	0	0	2	8	0	6	0	10	0	0	8	0	0	0
Bacteria;Bdellovibrionota;Oligoflexia;Oligoflexales;uncultured;__	Bacteria	Bdellovibrionota	Oligoflexia	Oligoflexales	uncultured	__	0	0	0	0	0	0	6	0	0	0	0	0	0	0	0	0	0	0	0	7	0	0	0	15	0	3	0	0	0	0	0	0	0	0	0	0	0	0	0	0	0	0	0
Bacteria;Cyanobacteria;Sericytochromatia;__;__;__	Bacteria	Cyanobacteria	Sericytochromatia	__	__	__	0	0	0	0	0	0	8	0	0	0	0	0	0	0	0	0	0	0	0	0	0	0	0	0	0	0	0	4	6	0	0	0	0	0	0	0	3	0	0	0	0	0	3
Bacteria;Armatimonadota;uncultured;uncultured bacterium;__;__	Bacteria	Armatimonadota	uncultured	uncultured bacterium	__	__	0	0	0	0	0	0	0	0	0	0	0	0	0	0	0	0	0	0	0	0	0	0	0	0	0	0	0	0	0	0	0	0	0	0	0	0	19	4	0	0	0	0	0
Bacteria;Bacteroidota;Bacteroidia;Cytophagales;Hymenobacteraceae;__	Bacteria	Bacteroidota	Bacteroidia	Cytophagales	Hymenobacteraceae	__	0	0	0	0	0	9	12	0	0	0	0	3	0	7	0	0	0	0	0	0	0	3	0	0	0	0	0	0	0	0	0	0	0	0	0	0	0	0	0	0	0	0	0
Bacteria;Campilobacterota;Campylobacteria;Campylobacterales;Sulfurimonadaceae;Sulfuricurvum	Bacteria	Campilobacterota	Campylobacteria	Campylobacterales	Sulfurimonadaceae	Sulfuricurvum	0	0	0	0	0	0	0	0	0	3	0	0	0	0	0	7	3	12	5	0	0	0	0	0	8	0	0	0	0	0	0	0	0	0	0	0	0	8	0	0	0	0	0
Bacteria;Proteobacteria;Alphaproteobacteria;Elsterales;Elsteraceae;Elstera	Bacteria	Proteobacteria	Alphaproteobacteria	Elsterales	Elsteraceae	Elstera	3	0	0	0	0	0	0	0	0	0	0	5	0	4	0	0	0	0	0	0	0	0	0	6	0	0	3	0	0	0	0	0	5	0	0	0	0	0	0	0	0	2	0
Bacteria;Bdellovibrionota;Oligoflexia;0319-6G20;uncultured bacterium;__	Bacteria	Bdellovibrionota	Oligoflexia	0319-6G20	uncultured bacterium	__	0	0	0	0	0	0	0	0	0	0	0	0	0	0	0	0	4	5	0	4	0	0	0	26	0	0	0	0	0	0	0	0	0	0	0	0	0	0	0	0	0	0	2
Bacteria;Verrucomicrobiota;Verrucomicrobiae;Pedosphaerales;Pedosphaeraceae;uncultured bacterium	Bacteria	Verrucomicrobiota	Verrucomicrobiae	Pedosphaerales	Pedosphaeraceae	uncultured bacterium	0	0	0	0	0	4	9	0	0	0	0	0	0	0	0	0	0	0	0	0	0	0	0	0	0	0	0	0	0	0	0	0	0	0	0	0	7	0	0	0	0	0	0
Bacteria;Actinobacteriota;Actinobacteria;Micrococcales;Microbacteriaceae;Microbacterium	Bacteria	Actinobacteriota	Actinobacteria	Micrococcales	Microbacteriaceae	Microbacterium	0	0	0	0	0	0	13	0	0	0	0	0	0	0	0	0	0	0	0	0	0	0	0	0	0	0	0	0	0	0	0	0	0	12	0	0	0	0	0	0	0	0	0
Bacteria;Proteobacteria;Alphaproteobacteria;Tistrellales;Geminicoccaceae;Geminicoccus	Bacteria	Proteobacteria	Alphaproteobacteria	Tistrellales	Geminicoccaceae	Geminicoccus	0	0	0	0	0	0	0	0	44	0	0	0	0	0	0	0	0	0	0	0	0	0	0	0	0	0	0	0	0	0	0	0	0	0	0	0	0	0	0	0	0	0	0
Bacteria;Actinobacteriota;Actinobacteria;Micrococcales;Micrococcaceae;Pseudarthrobacter	Bacteria	Actinobacteriota	Actinobacteria	Micrococcales	Micrococcaceae	Pseudarthrobacter	0	0	0	0	0	0	0	0	0	0	0	0	0	0	0	0	0	0	0	0	0	0	0	0	0	0	0	0	0	0	0	0	0	0	0	0	0	0	0	0	0	0	0
Bacteria;Bacteroidota;Bacteroidia;Bacteroidales;Bacteroidetes vadinHA17;uncultured bacterium	Bacteria	Bacteroidota	Bacteroidia	Bacteroidales	Bacteroidetes vadinHA17	uncultured bacterium	0	0	0	0	0	0	0	0	0	0	0	0	0	5	0	0	0	0	0	0	0	0	0	0	0	0	0	0	3	0	0	0	0	0	0	0	35	0	0	0	0	0	0
Bacteria;Proteobacteria;Alphaproteobacteria;Acetobacterales;Acetobacteraceae;uncultured	Bacteria	Proteobacteria	Alphaproteobacteria	Acetobacterales	Acetobacteraceae	uncultured	0	0	0	0	0	0	0	0	0	0	0	0	0	10	0	0	0	0	0	0	0	0	0	9	0	5	0	0	4	0	0	0	0	0	0	0	0	0	0	0	0	0	0
Bacteria;Spirochaetota;Leptospirae;Leptospirales;Leptospiraceae;RBG-16-49-21	Bacteria	Spirochaetota	Leptospirae	Leptospirales	Leptospiraceae	RBG-16-49-21	0	0	0	0	0	0	0	0	0	0	0	0	0	0	0	0	0	0	0	0	0	3	0	6	0	0	0	0	4	0	0	0	0	11	0	0	5	0	0	0	0	0	0
Bacteria;Acidobacteriota;Holophagae;Holophagales;Holophagaceae;__	Bacteria	Acidobacteriota	Holophagae	Holophagales	Holophagaceae	__	0	0	0	0	0	0	3	0	0	0	0	0	0	0	0	0	0	0	0	0	0	0	0	0	0	5	0	0	0	2	0	0	0	0	0	0	25	0	0	0	0	0	0
Bacteria;Firmicutes;Negativicutes;Veillonellales-Selenomonadales;Veillonellaceae;Megasphaera	Bacteria	Firmicutes	Negativicutes	Veillonellales-Selenomonadales	Veillonellaceae	Megasphaera	0	0	0	0	0	0	0	0	0	0	0	0	0	0	0	0	0	0	0	0	0	0	0	0	0	0	0	0	0	0	0	15	0	0	0	0	6	0	0	0	0	0	0
Bacteria;Patescibacteria;Gracilibacteria;Absconditabacteriales (SR1);uncultured bacterium;__	Bacteria	Patescibacteria	Gracilibacteria	Absconditabacteriales (SR1)	uncultured bacterium	__	2	0	0	0	0	0	0	0	0	0	0	0	0	0	0	0	0	0	0	0	0	9	0	5	2	0	4	0	0	0	0	0	0	0	0	0	0	0	0	0	0	0	0
Bacteria;Actinobacteriota;Actinobacteria;Frankiales;Nakamurellaceae;Nakamurella	Bacteria	Actinobacteriota	Actinobacteria	Frankiales	Nakamurellaceae	Nakamurella	0	0	0	0	0	0	8	0	0	0	2	0	0	0	0	0	0	0	0	0	0	0	0	0	5	0	5	0	0	0	0	0	0	0	0	0	0	0	0	0	0	0	0
Bacteria;Proteobacteria;Alphaproteobacteria;Holosporales;Holosporaceae;uncultured	Bacteria	Proteobacteria	Alphaproteobacteria	Holosporales	Holosporaceae	uncultured	9	0	0	0	0	0	0	0	0	0	0	0	0	0	0	0	0	0	0	13	0	0	0	3	0	0	0	0	0	0	0	0	0	0	0	4	0	4	0	0	0	0	0
Bacteria;Proteobacteria;Alphaproteobacteria;uncultured;uncultured bacterium;__	Bacteria	Proteobacteria	Alphaproteobacteria	uncultured	uncultured bacterium	__	0	2	0	0	0	0	0	0	0	0	0	18	0	0	0	0	0	3	0	0	0	0	0	0	0	0	0	0	0	0	0	4	0	0	0	0	8	0	0	6	0	0	0
Bacteria;Spirochaetota;Spirochaetia;Spirochaetales;Spirochaetaceae;Spirochaeta 2	Bacteria	Spirochaetota	Spirochaetia	Spirochaetales	Spirochaetaceae	Spirochaeta 2	2	0	0	0	0	0	0	0	0	0	0	0	0	14	0	0	4	0	6	0	0	0	0	15	0	0	0	0	0	0	0	0	0	0	0	0	0	0	0	0	0	0	0
Bacteria;Bdellovibrionota;Bdellovibrionia;Bacteriovoracales;Bacteriovoracaceae;__	Bacteria	Bdellovibrionota	Bdellovibrionia	Bacteriovoracales	Bacteriovoracaceae	__	0	0	0	0	0	0	0	0	0	0	0	0	0	0	0	0	4	0	0	15	0	0	0	11	0	7	0	0	3	0	0	0	0	0	0	0	0	0	0	0	0	0	0
Bacteria;Firmicutes;Clostridia;Clostridiales;Oxobacteraceae;Oxobacter	Bacteria	Firmicutes	Clostridia	Clostridiales	Oxobacteraceae	Oxobacter	0	0	0	0	0	0	0	0	0	0	0	0	0	0	0	0	0	0	0	0	0	0	0	0	0	0	0	0	0	0	0	0	0	0	0	0	16	0	0	0	0	0	0
Bacteria;Proteobacteria;Gammaproteobacteria;Burkholderiales;Nitrosomonadaceae;Ellin6067	Bacteria	Proteobacteria	Gammaproteobacteria	Burkholderiales	Nitrosomonadaceae	Ellin6067	0	0	0	0	0	0	0	0	0	13	0	0	0	0	0	0	0	0	0	0	0	0	0	0	0	0	0	0	9	0	0	0	0	0	0	0	2	0	0	6	0	0	0
Bacteria;Verrucomicrobiota;Verrucomicrobiae;Pedosphaerales;Pedosphaeraceae;SH3-11	Bacteria	Verrucomicrobiota	Verrucomicrobiae	Pedosphaerales	Pedosphaeraceae	SH3-11	0	2	0	0	0	0	0	0	0	0	0	0	0	0	0	0	0	2	3	0	0	0	0	0	0	0	0	0	5	0	0	0	0	18	0	0	0	0	0	0	0	0	0
Bacteria;Proteobacteria;Gammaproteobacteria;Burkholderiales;Alcaligenaceae;Verticiella	Bacteria	Proteobacteria	Gammaproteobacteria	Burkholderiales	Alcaligenaceae	Verticiella	0	0	0	0	0	0	0	0	0	0	0	0	0	0	0	0	4	0	0	0	0	4	0	0	0	0	0	0	0	22	0	0	0	0	0	0	0	0	0	0	0	0	0
Bacteria;Proteobacteria;Gammaproteobacteria;Burkholderiales;Burkholderiaceae;Polynucleobacter	Bacteria	Proteobacteria	Gammaproteobacteria	Burkholderiales	Burkholderiaceae	Polynucleobacter	0	3	0	0	0	0	0	0	0	0	0	0	0	0	0	0	0	0	0	0	0	0	0	0	0	0	0	0	0	0	0	0	0	0	0	0	0	0	0	0	0	0	0
Bacteria;Bacteroidota;Bacteroidia;Bacteroidales;Bacteroidales UCG-001;uncultured bacterium	Bacteria	Bacteroidota	Bacteroidia	Bacteroidales	Bacteroidales UCG-001	uncultured bacterium	0	0	0	0	0	0	0	0	0	0	0	0	0	0	0	0	0	0	0	0	0	0	0	0	0	0	0	0	0	0	0	0	0	0	0	0	7	0	0	0	0	0	0
Bacteria;Bdellovibrionota;Oligoflexia;Oligoflexales;uncultured;uncultured bacterium	Bacteria	Bdellovibrionota	Oligoflexia	Oligoflexales	uncultured	uncultured bacterium	0	0	0	0	0	0	0	0	0	0	0	0	0	0	0	0	0	0	0	6	0	3	0	20	0	0	0	0	0	0	0	0	0	0	0	0	0	0	0	0	0	0	0
Bacteria;Firmicutes;Clostridia;Christensenellales;Christensenellaceae;uncultured	Bacteria	Firmicutes	Clostridia	Christensenellales	Christensenellaceae	uncultured	0	0	0	0	0	0	0	0	0	0	0	0	0	0	0	0	0	0	0	0	0	0	0	0	0	0	0	0	0	19	0	0	0	0	0	0	6	0	0	0	0	0	0
Bacteria;Firmicutes;Clostridia;Hungateiclostridiaceae;Ruminiclostridium;__	Bacteria	Firmicutes	Clostridia	Hungateiclostridiaceae	Ruminiclostridium	__	0	0	0	0	0	0	0	0	0	0	0	0	0	0	0	0	6	0	0	0	0	0	0	0	0	0	0	0	7	0	0	0	0	0	0	0	0	0	0	0	0	0	0
Bacteria;Patescibacteria;ABY1;Candidatus Falkowbacteria;uncultured bacterium;__	Bacteria	Patescibacteria	ABY1	Candidatus Falkowbacteria	uncultured bacterium	__	0	0	0	0	0	0	0	0	0	0	0	0	0	0	0	0	5	8	0	2	0	0	0	19	0	0	0	0	0	0	0	0	0	0	0	0	0	0	0	0	0	0	0
Bacteria;Patescibacteria;Parcubacteria;Candidatus Kaiserbacteria;uncultured bacterium;__	Bacteria	Patescibacteria	Parcubacteria	Candidatus Kaiserbacteria	uncultured bacterium	__	0	0	0	0	0	0	0	0	0	0	0	0	0	0	0	0	0	0	0	4	0	0	0	28	0	4	0	0	0	0	0	0	0	0	0	0	0	0	0	0	0	0	0
Bacteria;Verrucomicrobiota;Chlamydiae;Chlamydiales;Parachlamydiaceae;Candidatus Protochlamydia	Bacteria	Verrucomicrobiota	Chlamydiae	Chlamydiales	Parachlamydiaceae	Candidatus Protochlamydia	0	0	0	0	0	0	0	0	0	3	5	0	0	0	0	9	5	5	0	0	0	0	0	0	0	3	0	4	0	0	0	0	0	0	0	0	0	0	0	0	0	0	2
Bacteria;Desulfobacterota;Desulfuromonadia;Bradymonadales;uncultured organism;__	Bacteria	Desulfobacterota	Desulfuromonadia	Bradymonadales	uncultured organism	__	0	0	0	0	0	4	3	0	0	0	0	0	0	5	0	0	9	16	0	0	0	0	0	0	0	0	0	0	0	0	0	0	0	0	0	0	0	0	0	0	0	0	0
Bacteria;Patescibacteria;Dojkabacteria;uncultured bacterium;__;__	Bacteria	Patescibacteria	Dojkabacteria	uncultured bacterium	__	__	0	0	0	0	0	0	0	0	0	0	0	0	0	0	0	0	2	0	0	0	0	0	0	20	0	0	0	0	0	0	0	0	0	0	0	0	2	2	0	0	0	0	0
Bacteria;Spirochaetota;Leptospirae;Leptospirales;Leptospiraceae;Leptospira	Bacteria	Spirochaetota	Leptospirae	Leptospirales	Leptospiraceae	Leptospira	0	0	0	0	0	0	5	0	0	0	0	0	0	0	0	0	0	0	0	6	0	0	0	21	0	4	0	0	0	0	0	0	0	0	0	0	0	0	0	0	0	0	0
Bacteria;Cyanobacteria;Cyanobacteriia;Pseudanabaenales;Pseudanabaenaceae;Pseudanabaena PCC-7429	Bacteria	Cyanobacteria	Cyanobacteriia	Pseudanabaenales	Pseudanabaenaceae	Pseudanabaena PCC-7429	0	0	0	0	0	0	4	0	0	0	0	0	0	0	0	0	0	0	0	0	0	0	0	0	0	0	0	0	0	31	0	0	0	0	0	0	0	0	0	0	0	0	0
Bacteria;Myxococcota;Polyangia;Polyangiales;Polyangiaceae;uncultured	Bacteria	Myxococcota	Polyangia	Polyangiales	Polyangiaceae	uncultured	0	0	0	0	0	0	0	0	0	0	0	0	0	0	0	0	0	0	0	0	0	0	8	0	0	0	0	0	8	0	0	0	0	0	0	0	13	0	0	0	0	0	0
Bacteria;Proteobacteria;Alphaproteobacteria;Caulobacterales;Caulobacteraceae;Caulobacter	Bacteria	Proteobacteria	Alphaproteobacteria	Caulobacterales	Caulobacteraceae	Caulobacter	0	0	0	0	0	0	0	0	0	0	0	0	0	0	0	0	0	0	0	0	0	0	2	0	0	2	0	0	0	0	0	0	0	0	0	0	0	0	0	0	0	0	0
Bacteria;Proteobacteria;Alphaproteobacteria;Micavibrionales;Micavibrionaceae;__	Bacteria	Proteobacteria	Alphaproteobacteria	Micavibrionales	Micavibrionaceae	__	0	0	0	0	0	0	0	0	0	0	0	2	0	0	0	0	0	0	2	0	0	0	0	22	0	0	3	0	0	0	0	0	0	0	0	0	4	0	0	0	0	0	0
Bacteria;Proteobacteria;Gammaproteobacteria;Burkholderiales;Burkholderiaceae;Burkholderia-Caballeronia-Paraburkholderia	Bacteria	Proteobacteria	Gammaproteobacteria	Burkholderiales	Burkholderiaceae	Burkholderia-Caballeronia-Paraburkholderia	0	0	0	0	0	7	0	0	0	0	0	0	0	8	0	0	0	0	0	0	0	0	0	0	0	0	0	0	0	0	0	0	0	0	0	0	0	0	0	0	0	0	0
Bacteria;Actinobacteriota;Acidimicrobiia;Microtrichales;Microtrichaceae;IMCC26207	Bacteria	Actinobacteriota	Acidimicrobiia	Microtrichales	Microtrichaceae	IMCC26207	0	0	0	0	0	0	4	0	0	0	0	0	0	0	0	0	0	0	0	0	0	11	0	0	0	0	0	0	0	0	0	0	0	0	0	0	0	0	0	0	0	0	0
Bacteria;Dependentiae;Babeliae;Babeliales;uncultured bacterium;__	Bacteria	Dependentiae	Babeliae	Babeliales	uncultured bacterium	__	0	5	0	0	0	0	0	0	0	0	0	0	0	0	0	0	0	0	0	0	0	0	0	0	0	0	0	0	0	29	0	0	0	0	0	0	0	0	0	0	0	0	0
Bacteria;Proteobacteria;Alphaproteobacteria;Rhodobacterales;Rhodobacteraceae;Paracoccus	Bacteria	Proteobacteria	Alphaproteobacteria	Rhodobacterales	Rhodobacteraceae	Paracoccus	0	0	0	0	0	0	0	9	0	0	0	25	0	0	0	0	0	0	0	0	0	0	0	0	0	0	0	0	0	0	0	0	0	0	0	0	0	0	0	0	0	0	0
Bacteria;Cyanobacteria;Cyanobacteriia;Cyanobacteriales;Chroococcidiopsaceae;uncultured	Bacteria	Cyanobacteria	Cyanobacteriia	Cyanobacteriales	Chroococcidiopsaceae	uncultured	0	0	0	0	0	0	0	0	0	0	0	0	0	0	0	0	0	0	0	0	0	0	0	12	0	21	0	0	0	0	0	0	0	0	0	0	0	0	0	0	0	0	0
Bacteria;Patescibacteria;ABY1;Candidatus Magasanikbacteria;uncultured bacterium;__	Bacteria	Patescibacteria	ABY1	Candidatus Magasanikbacteria	uncultured bacterium	__	0	0	0	0	0	0	0	0	0	0	0	0	0	0	0	0	0	0	0	14	0	0	0	17	0	2	0	0	0	0	0	0	0	0	0	0	0	0	0	0	0	0	0
Bacteria;Proteobacteria;Gammaproteobacteria;Burkholderiales;Procabacteriaceae;Procabacter	Bacteria	Proteobacteria	Gammaproteobacteria	Burkholderiales	Procabacteriaceae	Procabacter	0	0	0	0	0	0	0	0	0	0	0	0	0	0	0	0	0	0	0	0	0	0	0	0	0	0	0	0	0	0	0	0	0	0	0	0	0	0	0	0	0	0	0
Bacteria;Proteobacteria;Gammaproteobacteria;Pseudomonadales;Moraxellaceae;Psychrobacter	Bacteria	Proteobacteria	Gammaproteobacteria	Pseudomonadales	Moraxellaceae	Psychrobacter	0	0	0	0	0	12	0	0	0	0	0	0	0	0	0	0	0	0	0	0	0	0	0	0	0	7	11	0	0	0	0	0	0	0	0	0	0	0	0	0	0	0	0
Bacteria;Actinobacteriota;Actinobacteria;Corynebacteriales;Corynebacteriaceae;Corynebacterium	Bacteria	Actinobacteriota	Actinobacteria	Corynebacteriales	Corynebacteriaceae	Corynebacterium	0	0	0	0	0	0	0	0	14	0	0	0	0	7	0	0	0	0	0	0	0	0	0	0	0	3	0	0	0	0	0	0	0	0	0	0	0	0	0	0	0	0	0
Bacteria;Bacteroidota;Bacteroidia;Flavobacteriales;Weeksellaceae;Empedobacter	Bacteria	Bacteroidota	Bacteroidia	Flavobacteriales	Weeksellaceae	Empedobacter	0	0	0	0	0	0	0	0	32	0	0	0	0	0	0	0	0	0	0	0	0	0	0	0	0	0	0	0	0	0	0	0	0	0	0	0	0	0	0	0	0	0	0
Bacteria;Firmicutes;Bacilli;Bacillales;Bacillaceae;Anaerobacillus	Bacteria	Firmicutes	Bacilli	Bacillales	Bacillaceae	Anaerobacillus	0	0	0	0	0	0	0	0	0	0	0	0	0	0	0	0	0	0	0	0	0	0	0	0	0	0	0	0	0	0	0	0	0	32	0	0	0	0	0	0	0	0	0
Bacteria;Campilobacterota;Campylobacteria;Campylobacterales;Arcobacteraceae;uncultured	Bacteria	Campilobacterota	Campylobacteria	Campylobacterales	Arcobacteraceae	uncultured	0	0	0	0	0	0	0	0	0	0	0	0	0	0	0	0	0	0	0	0	0	0	0	5	10	10	0	0	0	0	0	0	0	0	0	0	6	0	0	0	0	0	0
Bacteria;Planctomycetota;Planctomycetes;Pirellulales;Pirellulaceae;Pirellula	Bacteria	Planctomycetota	Planctomycetes	Pirellulales	Pirellulaceae	Pirellula	0	0	0	0	0	0	0	0	0	0	0	0	0	0	0	0	0	0	0	0	0	2	0	0	0	0	9	0	7	7	0	0	0	0	0	0	3	0	0	0	0	0	0
Bacteria;Verrucomicrobiota;Verrucomicrobiae;Pedosphaerales;Pedosphaeraceae;uncultured	Bacteria	Verrucomicrobiota	Verrucomicrobiae	Pedosphaerales	Pedosphaeraceae	uncultured	0	3	0	0	0	0	0	0	0	0	0	0	0	0	0	0	2	0	0	0	0	0	0	0	0	0	0	0	0	0	0	0	7	0	0	0	7	0	0	0	0	0	0
Bacteria;Bacteroidota;Bacteroidia;Bacteroidales;Muribaculaceae;uncultured bacterium	Bacteria	Bacteroidota	Bacteroidia	Bacteroidales	Muribaculaceae	uncultured bacterium	0	0	0	0	0	0	0	0	0	0	0	0	0	0	0	0	0	0	0	0	0	0	0	0	0	0	0	0	0	0	0	4	0	0	0	0	3	0	0	0	0	0	0
Bacteria;Proteobacteria;Alphaproteobacteria;uncultured;__;__	Bacteria	Proteobacteria	Alphaproteobacteria	uncultured	__	__	2	0	0	0	0	0	0	0	0	0	0	0	0	7	0	0	0	0	0	9	0	6	0	0	0	6	0	0	0	0	0	0	0	0	0	0	0	0	0	0	0	0	0
Bacteria;Proteobacteria;Gammaproteobacteria;Enterobacterales;Morganellaceae;__	Bacteria	Proteobacteria	Gammaproteobacteria	Enterobacterales	Morganellaceae	__	0	30	0	0	0	0	0	0	0	0	0	0	0	0	0	0	0	0	0	0	0	0	0	0	0	0	0	0	0	0	0	0	0	0	0	0	0	0	0	0	0	0	0
Bacteria;Actinobacteriota;Actinobacteria;Micrococcales;Micrococcaceae;Glutamicibacter	Bacteria	Actinobacteriota	Actinobacteria	Micrococcales	Micrococcaceae	Glutamicibacter	0	0	0	0	0	0	0	0	0	0	0	0	0	0	0	0	0	0	0	0	0	0	0	0	0	0	0	0	0	0	0	0	0	0	0	0	0	0	0	0	0	0	0
Bacteria;Cyanobacteria;Cyanobacteriia;Pseudanabaenales;Pseudanabaenaceae;uncultured	Bacteria	Cyanobacteria	Cyanobacteriia	Pseudanabaenales	Pseudanabaenaceae	uncultured	0	0	0	0	0	0	0	0	0	0	0	0	0	0	0	0	0	0	0	0	0	0	0	0	0	0	0	0	19	0	0	0	0	0	0	0	0	0	0	0	0	0	0
Bacteria;Myxococcota;Myxococcia;Myxococcales;Myxococcaceae;P3OB-42	Bacteria	Myxococcota	Myxococcia	Myxococcales	Myxococcaceae	P3OB-42	0	0	0	0	0	0	0	0	0	0	0	0	0	0	0	0	0	0	0	3	0	0	0	3	0	0	2	0	0	0	0	0	0	0	0	0	12	0	0	2	0	0	0
Bacteria;Patescibacteria;Microgenomatia;Candidatus Curtissbacteria;__;__	Bacteria	Patescibacteria	Microgenomatia	Candidatus Curtissbacteria	__	__	0	0	0	0	0	0	0	0	21	0	0	0	0	0	0	0	0	0	0	0	0	0	0	8	0	0	0	0	0	0	0	0	0	0	0	0	0	0	0	0	0	0	0
Bacteria;Proteobacteria;Gammaproteobacteria;Coxiellales;Coxiellaceae;Coxiella	Bacteria	Proteobacteria	Gammaproteobacteria	Coxiellales	Coxiellaceae	Coxiella	0	0	0	0	0	0	0	0	0	0	0	0	0	0	0	0	0	0	0	2	0	0	0	3	2	0	0	2	0	0	0	0	0	0	0	0	0	0	0	0	0	0	0
Bacteria;Proteobacteria;Gammaproteobacteria;Diplorickettsiales;Diplorickettsiaceae;uncultured	Bacteria	Proteobacteria	Gammaproteobacteria	Diplorickettsiales	Diplorickettsiaceae	uncultured	0	0	0	0	0	0	2	0	0	0	0	0	0	0	0	0	0	3	0	0	0	0	0	2	0	0	0	0	0	4	0	2	0	0	0	0	3	0	4	0	0	0	0
Bacteria;WPS-2;uncultured bacterium;__;__;__	Bacteria	WPS-2	uncultured bacterium	__	__	__	0	0	0	0	0	0	0	0	0	0	0	5	0	0	0	0	3	6	0	0	0	0	0	0	0	0	0	0	4	7	0	0	0	0	0	0	0	0	0	0	0	0	0
Bacteria;Actinobacteriota;Acidimicrobiia;Microtrichales;Ilumatobacteraceae;CL500-29 marine group	Bacteria	Actinobacteriota	Acidimicrobiia	Microtrichales	Ilumatobacteraceae	CL500-29 marine group	0	0	0	0	0	6	2	0	0	0	0	2	0	0	0	0	0	0	0	0	0	0	0	0	0	0	7	0	0	0	0	0	0	0	0	0	7	0	0	0	0	0	0
Bacteria;Hydrogenedentes;Hydrogenedentia;Hydrogenedentiales;Hydrogenedensaceae;uncultured bacterium	Bacteria	Hydrogenedentes	Hydrogenedentia	Hydrogenedentiales	Hydrogenedensaceae	uncultured bacterium	0	7	0	0	0	0	0	0	0	0	0	0	0	0	0	0	0	0	0	0	0	0	0	5	0	0	0	0	11	0	0	0	0	0	0	0	0	0	0	0	0	0	0
Bacteria;Proteobacteria;Gammaproteobacteria;Diplorickettsiales;Diplorickettsiaceae;__	Bacteria	Proteobacteria	Gammaproteobacteria	Diplorickettsiales	Diplorickettsiaceae	__	0	3	0	0	0	0	4	0	0	0	0	0	0	0	0	0	0	0	0	0	0	0	0	2	0	0	0	0	0	0	0	3	0	0	0	2	0	0	0	0	0	0	0
Bacteria;Firmicutes;Clostridia;Oscillospirales;Ruminococcaceae;__	Bacteria	Firmicutes	Clostridia	Oscillospirales	Ruminococcaceae	__	0	0	0	0	0	0	0	0	0	0	0	0	0	0	0	0	0	2	0	0	0	0	0	0	0	0	0	0	0	0	0	0	0	0	0	0	15	4	0	0	0	0	0
Bacteria;Proteobacteria;Gammaproteobacteria;EC3;uncultured bacterium;__	Bacteria	Proteobacteria	Gammaproteobacteria	EC3	uncultured bacterium	__	0	0	0	0	0	3	0	0	0	0	0	0	0	10	0	0	0	0	0	0	0	0	0	0	0	0	0	0	3	0	0	0	0	0	2	0	6	3	0	0	0	0	0
Bacteria;Actinobacteriota;Actinobacteria;Frankiales;Geodermatophilaceae;Blastococcus	Bacteria	Actinobacteriota	Actinobacteria	Frankiales	Geodermatophilaceae	Blastococcus	0	0	0	0	0	0	0	0	0	0	0	0	0	0	0	0	0	0	0	0	0	0	0	0	0	0	0	0	0	0	0	0	0	26	0	0	0	0	0	0	0	0	0
Bacteria;Bacteroidota;Bacteroidia;Bacteroidales;Rikenellaceae;Rikenellaceae RC9 gut group	Bacteria	Bacteroidota	Bacteroidia	Bacteroidales	Rikenellaceae	Rikenellaceae RC9 gut group	0	0	2	0	0	0	0	0	0	0	0	0	0	0	0	0	0	0	0	0	0	0	0	0	0	0	0	0	0	0	0	0	3	0	0	0	5	0	11	0	0	0	0
Bacteria;Campilobacterota;Campylobacteria;Campylobacterales;uncultured;__	Bacteria	Campilobacterota	Campylobacteria	Campylobacterales	uncultured	__	0	8	0	0	0	0	0	0	0	0	0	0	0	0	0	0	2	0	0	0	0	0	0	0	0	5	3	0	0	0	0	0	0	0	0	0	0	0	0	2	0	0	0
Bacteria;Firmicutes;Clostridia;Lachnospirales;Lachnospiraceae;XBB1006	Bacteria	Firmicutes	Clostridia	Lachnospirales	Lachnospiraceae	XBB1006	2	0	0	0	0	0	0	0	0	4	0	0	0	0	0	0	11	0	6	0	0	0	0	0	3	0	0	0	0	0	0	0	0	0	0	0	0	0	0	0	0	0	0
Bacteria;Patescibacteria;Parcubacteria;Candidatus Vogelbacteria;__;__	Bacteria	Patescibacteria	Parcubacteria	Candidatus Vogelbacteria	__	__	0	0	0	0	0	0	0	0	0	0	0	0	0	0	0	0	0	0	0	0	0	0	0	26	0	0	0	0	0	0	0	0	0	0	0	0	0	0	0	0	0	0	0
Bacteria;Proteobacteria;Gammaproteobacteria;Burkholderiales;Alcaligenaceae;Castellaniella	Bacteria	Proteobacteria	Gammaproteobacteria	Burkholderiales	Alcaligenaceae	Castellaniella	0	0	0	0	0	0	0	0	0	0	0	0	0	0	0	0	0	0	0	0	0	0	0	0	0	0	0	0	0	0	0	0	0	26	0	0	0	0	0	0	0	0	0
Bacteria;Proteobacteria;Gammaproteobacteria;uncultured;__;__	Bacteria	Proteobacteria	Gammaproteobacteria	uncultured	__	__	0	11	0	0	0	0	0	0	0	0	0	0	0	0	0	0	2	0	0	0	0	0	0	0	0	0	0	0	0	11	0	0	0	0	0	0	0	0	0	0	0	0	0
Bacteria;Bacteroidota;Bacteroidia;Flavobacteriales;Flavobacteriaceae;__	Bacteria	Bacteroidota	Bacteroidia	Flavobacteriales	Flavobacteriaceae	__	0	0	0	0	0	0	0	0	0	0	3	0	0	0	0	0	0	0	0	0	0	2	0	3	0	0	0	0	0	8	0	0	0	0	0	0	7	0	0	0	0	0	0
Bacteria;Firmicutes;Clostridia;Peptostreptococcales-Tissierellales;Peptostreptococcaceae;Romboutsia	Bacteria	Firmicutes	Clostridia	Peptostreptococcales-Tissierellales	Peptostreptococcaceae	Romboutsia	0	8	0	0	0	0	0	0	0	0	0	0	0	0	0	0	0	0	0	0	0	0	0	0	0	0	0	9	0	0	0	0	0	0	0	0	0	2	0	0	0	0	0
Bacteria;Firmicutes;Clostridia;Peptostreptococcales-Tissierellales;Peptostreptococcaceae;__	Bacteria	Firmicutes	Clostridia	Peptostreptococcales-Tissierellales	Peptostreptococcaceae	__	0	0	0	0	0	0	0	0	0	0	0	0	0	0	0	0	0	0	0	0	0	0	0	0	0	0	0	0	0	0	0	0	9	0	0	0	0	0	0	16	0	0	0
Bacteria;Proteobacteria;Alphaproteobacteria;Caulobacterales;Caulobacteraceae;Phenylobacterium	Bacteria	Proteobacteria	Alphaproteobacteria	Caulobacterales	Caulobacteraceae	Phenylobacterium	0	0	0	0	0	0	0	0	0	0	0	0	0	0	0	0	0	0	0	0	0	5	0	0	0	0	0	0	0	0	0	0	0	0	0	0	0	0	0	0	0	0	0
Bacteria;Proteobacteria;Alphaproteobacteria;Rhizobiales;Beijerinckiaceae;Methylobacterium-Methylorubrum	Bacteria	Proteobacteria	Alphaproteobacteria	Rhizobiales	Beijerinckiaceae	Methylobacterium-Methylorubrum	0	0	0	0	0	0	0	7	0	0	0	0	0	0	0	0	0	0	0	0	0	0	0	0	0	0	3	0	0	9	0	0	0	3	0	0	0	0	0	0	0	0	0
Bacteria;Proteobacteria;Alphaproteobacteria;Rickettsiales;SM2D12;__	Bacteria	Proteobacteria	Alphaproteobacteria	Rickettsiales	SM2D12	__	0	0	0	0	0	0	0	0	0	0	0	0	0	10	0	0	0	0	0	3	0	2	0	4	0	0	0	0	0	0	0	0	2	0	0	0	0	0	0	0	0	0	0
Bacteria;Proteobacteria;Gammaproteobacteria;Cellvibrionales;Cellvibrionaceae;__	Bacteria	Proteobacteria	Gammaproteobacteria	Cellvibrionales	Cellvibrionaceae	__	0	0	0	0	0	0	0	0	0	0	0	0	0	0	0	0	0	0	3	0	0	0	0	5	0	0	0	0	0	0	0	0	0	0	0	0	0	0	0	0	0	0	0
Bacteria;Proteobacteria;Gammaproteobacteria;Diplorickettsiales;Diplorickettsiaceae;Aquicella	Bacteria	Proteobacteria	Gammaproteobacteria	Diplorickettsiales	Diplorickettsiaceae	Aquicella	0	0	0	0	0	0	2	0	0	0	0	0	0	0	0	0	5	6	0	0	0	0	0	8	0	2	0	0	0	0	0	0	0	0	0	0	0	0	0	0	0	0	0
Bacteria;Bacteroidota;Bacteroidia;Chitinophagales;Chitinophagaceae;Lacibacter	Bacteria	Bacteroidota	Bacteroidia	Chitinophagales	Chitinophagaceae	Lacibacter	0	0	0	0	0	0	0	0	0	0	0	0	0	0	0	0	0	0	0	0	0	0	0	0	0	0	0	0	24	0	0	0	0	0	0	0	0	0	0	0	0	0	0
Bacteria;Firmicutes;Clostridia;Oscillospirales;Oscillospiraceae;__	Bacteria	Firmicutes	Clostridia	Oscillospirales	Oscillospiraceae	__	0	0	0	0	0	0	0	0	0	0	0	0	0	0	0	0	0	0	0	0	0	0	0	0	0	0	0	0	0	0	0	0	0	0	0	0	8	0	0	0	0	0	0
Bacteria;Acidobacteriota;Blastocatellia;Blastocatellales;Blastocatellaceae;__	Bacteria	Acidobacteriota	Blastocatellia	Blastocatellales	Blastocatellaceae	__	0	0	0	0	0	0	0	0	0	0	0	0	0	0	0	0	0	0	0	0	0	0	0	0	0	0	0	0	4	13	0	0	0	0	0	0	6	0	0	0	0	0	0
Bacteria;Bacteroidota;Bacteroidia;Cytophagales;Cyclobacteriaceae;uncultured	Bacteria	Bacteroidota	Bacteroidia	Cytophagales	Cyclobacteriaceae	uncultured	0	0	0	0	0	0	6	0	0	0	0	0	0	7	0	0	0	0	0	0	0	0	0	0	0	0	8	0	0	0	0	0	0	0	0	0	0	0	0	0	0	0	0
Bacteria;Cyanobacteria;Cyanobacteriia;Oxyphotobacteria Incertae Sedis;Unknown Family;Leptolyngbya ANT.L52.2	Bacteria	Cyanobacteria	Cyanobacteriia	Oxyphotobacteria Incertae Sedis	Unknown Family	Leptolyngbya ANT.L52.2	0	0	0	0	0	0	0	0	23	0	0	0	0	0	0	0	0	0	0	0	0	0	0	0	0	0	0	0	0	0	0	0	0	0	0	0	0	0	0	0	0	0	0
Bacteria;Patescibacteria;ABY1;Candidatus Kerfeldbacteria;__;__	Bacteria	Patescibacteria	ABY1	Candidatus Kerfeldbacteria	__	__	0	0	0	0	0	0	0	0	0	0	0	0	0	0	0	0	0	0	0	0	0	0	0	15	0	0	0	0	0	0	0	0	0	0	0	0	8	0	0	0	0	0	0
Bacteria;Patescibacteria;ABY1;Candidatus Kerfeldbacteria;uncultured bacterium;__	Bacteria	Patescibacteria	ABY1	Candidatus Kerfeldbacteria	uncultured bacterium	__	0	0	0	0	0	0	0	0	0	0	0	0	0	0	0	0	0	0	0	0	0	0	0	23	0	0	0	0	0	0	0	0	0	0	0	0	0	0	0	0	0	0	0
Bacteria;Proteobacteria;Alphaproteobacteria;Sphingomonadales;Sphingomonadaceae;Porphyrobacter	Bacteria	Proteobacteria	Alphaproteobacteria	Sphingomonadales	Sphingomonadaceae	Porphyrobacter	0	0	0	0	0	0	8	0	0	0	0	0	0	0	0	0	0	0	0	0	0	3	0	0	0	3	0	0	0	0	0	0	0	0	0	0	0	0	0	0	0	0	0
Bacteria;Proteobacteria;Gammaproteobacteria;Pseudomonadales;Moraxellaceae;uncultured	Bacteria	Proteobacteria	Gammaproteobacteria	Pseudomonadales	Moraxellaceae	uncultured	0	0	0	0	0	0	0	0	0	0	0	0	0	0	0	0	0	0	0	0	0	0	0	0	0	0	0	0	0	0	0	0	0	0	0	0	23	0	0	0	0	0	0
Bacteria;Verrucomicrobiota;Omnitrophia;Omnitrophales;Omnitrophaceae;__	Bacteria	Verrucomicrobiota	Omnitrophia	Omnitrophales	Omnitrophaceae	__	0	0	0	0	0	0	0	0	16	0	0	0	0	0	0	0	0	0	0	5	0	0	0	0	0	0	0	0	0	0	0	0	0	0	0	0	0	0	0	0	0	0	0
Bacteria;Myxococcota;Polyangia;Polyangiales;BIrii41;__	Bacteria	Myxococcota	Polyangia	Polyangiales	BIrii41	__	0	0	0	0	0	0	0	0	0	0	0	0	0	0	0	0	0	0	0	0	0	7	0	0	0	0	0	0	0	0	0	0	0	0	0	0	15	0	0	0	0	0	0
Bacteria;Proteobacteria;Alphaproteobacteria;Rickettsiales;Anaplasmataceae;Candidatus Neoehrlichia sp. HT_IT_4	Bacteria	Proteobacteria	Alphaproteobacteria	Rickettsiales	Anaplasmataceae	Candidatus Neoehrlichia sp. HT_IT_4	0	0	0	0	0	0	0	0	0	0	0	0	0	0	0	0	0	0	0	0	0	0	0	14	0	0	0	0	0	0	0	0	0	0	0	0	0	0	0	0	0	0	0
Bacteria;Verrucomicrobiota;Kiritimatiellae;WCHB1-41;uncultured bacterium;__	Bacteria	Verrucomicrobiota	Kiritimatiellae	WCHB1-41	uncultured bacterium	__	0	0	0	0	0	0	0	0	0	0	0	0	0	0	0	0	0	0	0	0	0	5	0	0	0	0	0	0	0	0	0	0	0	0	0	0	0	0	0	0	0	0	0
Bacteria;Actinobacteriota;Actinobacteria;Micrococcales;Brevibacteriaceae;Brevibacterium	Bacteria	Actinobacteriota	Actinobacteria	Micrococcales	Brevibacteriaceae	Brevibacterium	0	0	0	0	0	0	0	0	21	0	0	0	0	0	0	0	0	0	0	0	0	0	0	0	0	0	0	0	0	0	0	0	0	0	0	0	0	0	0	0	0	0	0
Bacteria;Bacteroidota;Bacteroidia;Bacteroidales;Prevotellaceae;Prevotellaceae Ga6A1 group	Bacteria	Bacteroidota	Bacteroidia	Bacteroidales	Prevotellaceae	Prevotellaceae Ga6A1 group	0	0	0	0	0	0	0	0	0	0	0	0	0	0	0	11	0	2	8	0	0	0	0	0	0	0	0	0	0	0	0	0	0	0	0	0	0	0	0	0	0	0	0
Bacteria;Gemmatimonadota;Gemmatimonadetes;Gemmatimonadales;Gemmatimonadaceae;uncultured	Bacteria	Gemmatimonadota	Gemmatimonadetes	Gemmatimonadales	Gemmatimonadaceae	uncultured	0	0	0	0	0	0	0	0	21	0	0	0	0	0	0	0	0	0	0	0	0	0	0	0	0	0	0	0	0	0	0	0	0	0	0	0	0	0	0	0	0	0	0
Bacteria;Proteobacteria;Alphaproteobacteria;Reyranellales;Reyranellaceae;Reyranella	Bacteria	Proteobacteria	Alphaproteobacteria	Reyranellales	Reyranellaceae	Reyranella	0	10	0	0	0	0	3	0	0	0	0	0	0	0	0	0	0	0	0	0	0	0	0	0	0	0	0	0	0	0	0	0	0	0	0	0	0	0	0	0	0	0	0
Bacteria;Proteobacteria;Gammaproteobacteria;Burkholderiales;Chromobacteriaceae;__	Bacteria	Proteobacteria	Gammaproteobacteria	Burkholderiales	Chromobacteriaceae	__	0	0	0	0	0	0	0	0	0	0	0	0	0	0	0	0	0	0	0	0	0	5	0	0	7	2	4	0	0	3	0	0	0	0	0	0	0	0	0	0	0	0	0
Bacteria;Spirochaetota;V2072-189E03;__;__;__	Bacteria	Spirochaetota	V2072-189E03	__	__	__	0	0	0	0	0	0	0	0	0	0	0	0	0	2	0	0	0	0	0	0	0	6	0	0	0	4	0	0	4	0	0	0	0	0	0	0	5	0	0	0	0	0	0
Bacteria;Bacteroidota;Bacteroidia;Bacteroidales;Tannerellaceae;Parabacteroides	Bacteria	Bacteroidota	Bacteroidia	Bacteroidales	Tannerellaceae	Parabacteroides	0	0	0	0	0	0	0	0	0	0	0	0	0	0	0	0	0	0	0	0	0	0	0	0	0	2	0	0	0	0	0	0	3	0	0	0	0	0	0	0	0	0	0
Bacteria;Firmicutes;Clostridia;Hungateiclostridiaceae;__;__	Bacteria	Firmicutes	Clostridia	Hungateiclostridiaceae	__	__	0	0	0	0	0	0	0	0	0	0	0	0	0	0	0	0	0	0	0	0	0	0	0	0	0	0	0	0	0	0	0	0	0	0	0	0	0	0	0	0	0	0	0
Bacteria;Firmicutes;Clostridia;Monoglobales;Monoglobaceae;__	Bacteria	Firmicutes	Clostridia	Monoglobales	Monoglobaceae	__	0	0	0	0	0	0	0	0	0	0	0	0	0	0	0	0	0	0	0	0	0	0	0	0	0	0	0	0	0	0	0	0	0	0	0	0	4	0	0	0	0	0	0
Bacteria;GAL15;uncultured bacterium;__;__;__	Bacteria	GAL15	uncultured bacterium	__	__	__	0	0	0	0	0	0	0	0	17	0	0	0	0	0	0	0	0	0	0	0	0	3	0	0	0	0	0	0	0	0	0	0	0	0	0	0	0	0	0	0	0	0	0
Bacteria;Proteobacteria;Alphaproteobacteria;Caulobacterales;Hyphomonadaceae;Hirschia	Bacteria	Proteobacteria	Alphaproteobacteria	Caulobacterales	Hyphomonadaceae	Hirschia	0	0	0	0	0	0	0	0	0	0	0	0	0	0	0	0	0	0	0	0	0	0	0	0	0	0	0	0	0	0	0	0	0	0	0	0	12	0	0	0	0	0	0
Bacteria;Proteobacteria;Alphaproteobacteria;Rhizobiales;A0839;uncultured bacterium	Bacteria	Proteobacteria	Alphaproteobacteria	Rhizobiales	A0839	uncultured bacterium	0	0	0	0	0	4	0	0	0	0	0	3	0	6	0	0	0	0	0	0	0	0	0	0	0	0	0	0	5	0	0	0	2	0	0	0	0	0	0	0	0	0	0
Bacteria;Proteobacteria;Gammaproteobacteria;Pseudomonadales;Moraxellaceae;Enhydrobacter	Bacteria	Proteobacteria	Gammaproteobacteria	Pseudomonadales	Moraxellaceae	Enhydrobacter	0	0	0	0	0	0	0	0	0	0	0	0	0	20	0	0	0	0	0	0	0	0	0	0	0	0	0	0	0	0	0	0	0	0	0	0	0	0	0	0	0	0	0
Bacteria;Actinobacteriota;Actinobacteria;Frankiales;Geodermatophilaceae;Klenkia	Bacteria	Actinobacteriota	Actinobacteria	Frankiales	Geodermatophilaceae	Klenkia	0	0	0	0	0	0	0	19	0	0	0	0	0	0	0	0	0	0	0	0	0	0	0	0	0	0	0	0	0	0	0	0	0	0	0	0	0	0	0	0	0	0	0
Bacteria;Firmicutes;Clostridia;Oscillospirales;Ruminococcaceae;Anaerofilum	Bacteria	Firmicutes	Clostridia	Oscillospirales	Ruminococcaceae	Anaerofilum	0	0	0	0	0	0	0	0	0	10	0	0	0	0	0	0	0	0	0	0	0	0	0	0	0	0	0	0	0	0	0	9	0	0	0	0	0	0	0	0	0	0	0
Bacteria;Proteobacteria;Gammaproteobacteria;Burkholderiales;Methylophilaceae;__	Bacteria	Proteobacteria	Gammaproteobacteria	Burkholderiales	Methylophilaceae	__	0	0	0	0	0	0	0	0	0	0	0	0	0	16	0	0	0	3	0	0	0	0	0	0	0	0	0	0	0	0	0	0	0	0	0	0	0	0	0	0	0	0	0
Bacteria;Actinobacteriota;Actinobacteria;Micrococcales;Dermatophilaceae;__	Bacteria	Actinobacteriota	Actinobacteria	Micrococcales	Dermatophilaceae	__	0	0	0	0	0	0	0	0	0	0	0	4	0	0	0	0	0	0	0	0	0	14	0	0	0	0	0	0	0	0	0	0	0	0	0	0	0	0	0	0	0	0	0
Bacteria;Actinobacteriota;Actinobacteria;Micrococcales;Micrococcaceae;Arthrobacter	Bacteria	Actinobacteriota	Actinobacteria	Micrococcales	Micrococcaceae	Arthrobacter	0	0	0	0	0	0	0	0	0	0	0	0	0	0	0	0	0	0	0	0	0	0	0	0	0	11	7	0	0	0	0	0	0	0	0	0	0	0	0	0	0	0	0
Bacteria;Firmicutes;Bacilli;Exiguobacterales;Exiguobacteraceae;Exiguobacterium	Bacteria	Firmicutes	Bacilli	Exiguobacterales	Exiguobacteraceae	Exiguobacterium	0	0	0	0	0	5	0	0	0	0	0	0	0	0	0	0	0	0	0	0	0	3	0	0	0	0	0	0	0	0	0	0	0	0	0	0	0	0	0	0	0	0	0
Bacteria;Firmicutes;Clostridia;Lachnospirales;Defluviitaleaceae;Defluviitaleaceae UCG-011	Bacteria	Firmicutes	Clostridia	Lachnospirales	Defluviitaleaceae	Defluviitaleaceae UCG-011	0	0	0	0	0	0	0	0	0	0	0	0	0	0	0	0	14	0	0	0	0	0	0	0	0	0	0	0	0	0	0	0	0	0	0	0	0	0	0	0	0	0	0
Bacteria;Firmicutes;Clostridia;Oscillospirales;Butyricicoccaceae;UCG-009	Bacteria	Firmicutes	Clostridia	Oscillospirales	Butyricicoccaceae	UCG-009	0	0	0	0	0	0	0	0	0	0	0	0	0	0	0	0	0	0	0	0	0	0	0	0	0	0	0	0	0	0	0	0	4	0	0	0	0	5	0	0	0	0	0
Bacteria;Myxococcota;bacteriap25;uncultured bacterium;__;__	Bacteria	Myxococcota	bacteriap25	uncultured bacterium	__	__	0	0	0	0	0	0	0	0	3	0	0	0	0	0	0	0	0	0	0	5	0	0	0	0	0	0	0	0	0	0	0	0	0	0	0	0	0	0	0	0	0	0	0
Bacteria;Proteobacteria;Gammaproteobacteria;Competibacterales;Competibacteraceae;Candidatus Competibacter	Bacteria	Proteobacteria	Gammaproteobacteria	Competibacterales	Competibacteraceae	Candidatus Competibacter	0	0	0	0	0	0	0	0	0	0	0	0	0	0	0	0	0	0	0	0	0	0	0	0	0	0	0	4	7	0	0	0	0	0	0	0	5	0	0	0	0	0	0
Bacteria;Proteobacteria;Gammaproteobacteria;Pseudomonadales;Moraxellaceae;__	Bacteria	Proteobacteria	Gammaproteobacteria	Pseudomonadales	Moraxellaceae	__	0	0	0	0	0	0	0	0	0	0	0	0	0	0	0	0	0	0	2	0	0	0	0	0	3	2	11	0	0	0	0	0	0	0	0	0	0	0	0	0	0	0	0
Bacteria;Acidobacteriota;Blastocatellia;Blastocatellales;Blastocatellaceae;Blastocatella	Bacteria	Acidobacteriota	Blastocatellia	Blastocatellales	Blastocatellaceae	Blastocatella	0	0	0	0	0	0	0	0	0	0	0	4	0	0	0	0	0	0	0	0	0	3	0	0	0	0	0	0	6	0	0	0	0	0	0	0	0	0	0	0	0	0	0
Bacteria;Bacteroidota;Bacteroidia;Chitinophagales;37-13;__	Bacteria	Bacteroidota	Bacteroidia	Chitinophagales	37-13	__	0	0	0	0	0	2	0	0	0	0	0	0	0	0	0	0	0	0	0	0	0	0	0	0	0	0	0	0	3	0	0	0	0	0	0	0	8	0	0	0	0	0	0
Bacteria;Firmicutes;Bacilli;Erysipelotrichales;Erysipelotrichaceae;__	Bacteria	Firmicutes	Bacilli	Erysipelotrichales	Erysipelotrichaceae	__	0	0	0	0	0	0	0	0	0	0	0	0	0	0	0	0	0	0	0	0	0	0	0	0	0	0	0	0	0	0	0	0	0	0	0	0	6	0	0	0	0	0	0
Bacteria;Patescibacteria;Parcubacteria;Candidatus Campbellbacteria;uncultured bacterium;__	Bacteria	Patescibacteria	Parcubacteria	Candidatus Campbellbacteria	uncultured bacterium	__	0	0	0	0	0	2	0	0	0	0	0	0	0	0	0	0	0	0	0	0	0	0	0	8	0	2	0	0	0	0	0	0	0	0	0	0	0	0	0	0	0	0	0
Bacteria;Proteobacteria;Alphaproteobacteria;Acetobacterales;Acetobacteraceae;Acidiphilium	Bacteria	Proteobacteria	Alphaproteobacteria	Acetobacterales	Acetobacteraceae	Acidiphilium	0	0	0	0	0	0	0	0	0	0	0	0	0	0	0	0	0	0	0	0	0	6	0	11	0	0	0	0	0	0	0	0	0	0	0	0	0	0	0	0	0	0	0
Bacteria;Proteobacteria;Alphaproteobacteria;Caulobacterales;Hyphomonadaceae;Hyphomonas	Bacteria	Proteobacteria	Alphaproteobacteria	Caulobacterales	Hyphomonadaceae	Hyphomonas	0	0	0	0	0	0	0	0	0	0	0	0	0	0	0	0	0	0	0	0	0	0	0	0	0	8	0	0	0	0	0	0	4	0	0	0	0	0	0	0	0	0	0
Bacteria;Proteobacteria;Alphaproteobacteria;Holosporales;Holosporaceae;Holospora	Bacteria	Proteobacteria	Alphaproteobacteria	Holosporales	Holosporaceae	Holospora	0	0	0	0	0	0	0	0	0	0	0	0	0	0	0	0	0	0	0	0	0	0	0	0	0	0	0	0	0	0	0	0	0	0	2	0	0	0	0	0	0	0	0
Bacteria;Verrucomicrobiota;Verrucomicrobiae;Verrucomicrobiales;Verrucomicrobiaceae;__	Bacteria	Verrucomicrobiota	Verrucomicrobiae	Verrucomicrobiales	Verrucomicrobiaceae	__	0	0	0	0	0	4	0	0	0	0	0	0	0	4	0	0	0	0	0	0	0	0	0	0	0	0	0	0	9	0	0	0	0	0	0	0	0	0	0	0	0	0	0
Bacteria;Actinobacteriota;Actinobacteria;Corynebacteriales;Nocardiaceae;Rhodococcus	Bacteria	Actinobacteriota	Actinobacteria	Corynebacteriales	Nocardiaceae	Rhodococcus	0	0	0	0	0	0	0	0	0	0	0	0	0	0	0	0	0	0	0	0	0	0	0	0	0	0	0	0	0	0	0	0	0	0	0	0	0	0	0	0	0	0	0
Bacteria;Bacteroidota;Bacteroidia;Bacteroidales;SB-5;__	Bacteria	Bacteroidota	Bacteroidia	Bacteroidales	SB-5	__	0	0	0	0	0	0	0	0	0	0	0	0	0	0	0	0	0	0	0	0	0	16	0	0	0	0	0	0	0	0	0	0	0	0	0	0	0	0	0	0	0	0	0
Bacteria;Campilobacterota;Campylobacteria;Campylobacterales;Sulfurovaceae;__	Bacteria	Campilobacterota	Campylobacteria	Campylobacterales	Sulfurovaceae	__	0	0	0	0	0	0	0	0	0	0	0	0	0	0	0	0	0	0	0	0	0	5	0	6	0	5	0	0	0	0	0	0	0	0	0	0	0	0	0	0	0	0	0
Bacteria;Cyanobacteria;Cyanobacteriia;Cyanobacteriales;Cyanobacteriaceae;Geminocystis PCC-6308	Bacteria	Cyanobacteria	Cyanobacteriia	Cyanobacteriales	Cyanobacteriaceae	Geminocystis PCC-6308	0	0	0	0	0	0	0	0	0	0	0	0	0	0	0	0	0	0	0	0	0	2	0	0	0	0	0	0	6	0	0	0	0	0	0	0	5	0	0	0	0	0	0
Bacteria;Cyanobacteria;Cyanobacteriia;Cyanobacteriales;Nostocaceae;__	Bacteria	Cyanobacteria	Cyanobacteriia	Cyanobacteriales	Nostocaceae	__	0	0	0	0	0	0	0	0	0	0	0	0	0	0	0	0	0	0	0	0	0	0	0	0	0	0	0	0	0	16	0	0	0	0	0	0	0	0	0	0	0	0	0
Bacteria;Cyanobacteria;Cyanobacteriia;Leptolyngbyales;Leptolyngbyaceae;Chamaesiphon PCC-7430	Bacteria	Cyanobacteria	Cyanobacteriia	Leptolyngbyales	Leptolyngbyaceae	Chamaesiphon PCC-7430	0	0	0	0	0	0	0	0	0	0	0	0	0	0	0	0	0	0	0	0	0	8	0	0	0	0	0	0	0	0	0	0	0	0	0	0	0	0	0	0	0	0	0
Bacteria;Firmicutes;Bacilli;Erysipelotrichales;Erysipelotrichaceae;[Clostridium] innocuum group	Bacteria	Firmicutes	Bacilli	Erysipelotrichales	Erysipelotrichaceae	[Clostridium] innocuum group	0	0	0	0	0	0	0	0	0	0	0	0	0	0	0	0	0	0	0	0	0	0	0	0	0	0	0	0	0	0	0	0	0	0	0	0	0	0	0	0	0	0	0
Bacteria;Firmicutes;Clostridia;Peptostreptococcales-Tissierellales;Anaerovoracaceae;[Eubacterium] brachy group	Bacteria	Firmicutes	Clostridia	Peptostreptococcales-Tissierellales	Anaerovoracaceae	[Eubacterium] brachy group	0	0	0	0	0	2	0	0	0	0	0	0	0	0	0	0	0	0	0	0	0	0	0	0	0	0	0	0	0	0	0	0	0	0	0	0	14	0	0	0	0	0	0
Bacteria;Methylomirabilota;Methylomirabilia;Rokubacteriales;uncultured bacterium;__	Bacteria	Methylomirabilota	Methylomirabilia	Rokubacteriales	uncultured bacterium	__	0	0	0	0	0	0	0	0	0	0	0	0	0	0	0	0	0	0	0	6	0	0	0	10	0	0	0	0	0	0	0	0	0	0	0	0	0	0	0	0	0	0	0
Bacteria;Patescibacteria;Microgenomatia;Candidatus Levybacteria;uncultured bacterium;__	Bacteria	Patescibacteria	Microgenomatia	Candidatus Levybacteria	uncultured bacterium	__	0	0	0	0	0	0	0	0	14	0	0	0	0	0	0	0	0	0	0	0	0	0	0	2	0	0	0	0	0	0	0	0	0	0	0	0	0	0	0	0	0	0	0
Bacteria;Proteobacteria;Alphaproteobacteria;Acetobacterales;Acetobacteraceae;Roseococcus	Bacteria	Proteobacteria	Alphaproteobacteria	Acetobacterales	Acetobacteraceae	Roseococcus	0	0	0	0	0	0	0	0	0	0	0	0	0	0	0	0	0	0	2	0	0	0	0	0	0	0	0	0	11	0	0	0	0	0	0	0	0	0	0	0	0	0	0
Bacteria;Acidobacteriota;Blastocatellia;Blastocatellales;Blastocatellaceae;uncultured	Bacteria	Acidobacteriota	Blastocatellia	Blastocatellales	Blastocatellaceae	uncultured	0	0	0	0	0	4	0	0	0	0	0	0	0	0	0	0	0	0	0	0	0	0	0	0	0	0	0	0	0	0	0	0	0	0	0	0	0	0	0	0	0	0	0
Bacteria;Bacteroidota;Bacteroidia;Flavobacteriales;Cryomorphaceae;uncultured	Bacteria	Bacteroidota	Bacteroidia	Flavobacteriales	Cryomorphaceae	uncultured	0	0	0	0	0	0	0	0	0	0	0	0	0	0	0	0	0	0	0	0	0	3	0	0	0	0	0	0	2	0	0	0	4	0	0	0	6	0	0	0	0	0	0
Bacteria;Cyanobacteria;Cyanobacteriia;Cyanobacteriales;__;__	Bacteria	Cyanobacteria	Cyanobacteriia	Cyanobacteriales	__	__	0	0	0	0	0	0	7	0	0	0	0	0	0	0	0	0	0	0	0	0	0	0	0	0	0	0	0	0	8	0	0	0	0	0	0	0	0	0	0	0	0	0	0
Bacteria;Cyanobacteria;Vampirivibrionia;Caenarcaniphilales;__;__	Bacteria	Cyanobacteria	Vampirivibrionia	Caenarcaniphilales	__	__	0	8	0	0	0	0	0	0	0	0	0	0	0	0	0	0	0	0	0	0	0	0	0	0	0	0	0	0	0	2	0	0	0	0	0	0	2	0	0	0	0	0	0
Bacteria;Deinococcota;Deinococci;Deinococcales;Trueperaceae;Truepera	Bacteria	Deinococcota	Deinococci	Deinococcales	Trueperaceae	Truepera	0	0	0	0	0	0	0	0	0	0	0	0	0	0	0	0	0	0	0	0	0	0	0	0	0	7	5	0	0	0	0	0	0	0	0	0	0	0	0	0	0	0	0
Bacteria;Firmicutes;Clostridia;Oscillospirales;Ruminococcaceae;Incertae Sedis	Bacteria	Firmicutes	Clostridia	Oscillospirales	Ruminococcaceae	Incertae Sedis	0	0	0	0	0	0	0	0	0	0	0	0	0	0	0	0	0	0	0	0	0	0	0	0	0	0	0	0	0	0	0	5	0	0	0	0	0	0	0	0	0	0	0
Bacteria;Nitrospirota;Nitrospiria;Nitrospirales;Nitrospiraceae;Nitrospira	Bacteria	Nitrospirota	Nitrospiria	Nitrospirales	Nitrospiraceae	Nitrospira	0	0	0	0	0	0	0	0	0	0	0	0	0	0	0	0	0	0	0	0	0	0	0	5	0	10	0	0	0	0	0	0	0	0	0	0	0	0	0	0	0	0	0
Bacteria;Patescibacteria;Saccharimonadia;Saccharimonadales;LWQ8;uncultured bacterium	Bacteria	Patescibacteria	Saccharimonadia	Saccharimonadales	LWQ8	uncultured bacterium	0	0	0	0	0	0	0	0	0	0	0	0	0	10	0	0	0	0	0	0	0	0	0	5	0	0	0	0	0	0	0	0	0	0	0	0	0	0	0	0	0	0	0
Bacteria;Proteobacteria;Gammaproteobacteria;Burkholderiales;Alcaligenaceae;Achromobacter	Bacteria	Proteobacteria	Gammaproteobacteria	Burkholderiales	Alcaligenaceae	Achromobacter	0	0	0	0	0	0	0	0	0	0	0	3	0	0	0	0	0	0	0	5	0	0	0	0	0	0	0	0	0	0	0	0	0	0	0	0	0	0	0	0	0	0	0
Bacteria;Proteobacteria;Gammaproteobacteria;Cellvibrionales;Halieaceae;OM60(NOR5) clade	Bacteria	Proteobacteria	Gammaproteobacteria	Cellvibrionales	Halieaceae	OM60(NOR5) clade	0	5	0	0	0	0	0	0	0	0	0	0	0	0	0	0	0	0	0	0	0	0	0	0	0	0	0	0	0	0	0	0	0	0	0	0	10	0	0	0	0	0	0
Bacteria;Verrucomicrobiota;Chlamydiae;Chlamydiales;Parachlamydiaceae;__	Bacteria	Verrucomicrobiota	Chlamydiae	Chlamydiales	Parachlamydiaceae	__	0	0	0	0	0	0	0	0	0	0	0	0	0	0	0	0	0	6	0	0	0	0	2	0	0	0	0	0	0	0	0	0	0	0	0	0	2	0	0	0	0	0	0
Bacteria;Acidobacteriota;Vicinamibacteria;Vicinamibacterales;Vicinamibacteraceae;uncultured bacterium	Bacteria	Acidobacteriota	Vicinamibacteria	Vicinamibacterales	Vicinamibacteraceae	uncultured bacterium	0	0	0	0	0	0	0	0	0	0	0	0	0	0	0	0	0	0	0	0	0	0	0	0	0	7	0	0	0	0	0	0	0	0	0	0	0	0	0	0	0	0	0
Bacteria;Actinobacteriota;Actinobacteria;Frankiales;Sporichthyaceae;__	Bacteria	Actinobacteriota	Actinobacteria	Frankiales	Sporichthyaceae	__	0	0	0	0	0	0	0	3	0	0	0	0	0	0	0	0	0	2	0	0	0	0	0	0	0	0	0	0	0	0	0	0	2	0	0	0	4	0	0	0	3	0	0
Bacteria;Actinobacteriota;Coriobacteriia;Coriobacteriales;Eggerthellaceae;Eggerthella	Bacteria	Actinobacteriota	Coriobacteriia	Coriobacteriales	Eggerthellaceae	Eggerthella	0	0	7	0	0	0	0	0	0	0	0	0	0	0	0	0	0	0	0	0	0	0	0	0	0	0	0	0	0	0	0	0	0	0	0	0	0	0	0	0	0	2	0
Bacteria;Bacteroidota;Kryptonia;Kryptoniales;BSV26;uncultured bacterium	Bacteria	Bacteroidota	Kryptonia	Kryptoniales	BSV26	uncultured bacterium	0	0	0	0	0	0	0	0	0	0	0	0	0	0	0	0	0	0	0	0	0	0	0	0	0	0	2	3	0	0	0	0	0	0	0	0	6	0	0	3	0	0	0
Bacteria;Firmicutes;Bacilli;Erysipelotrichales;Erysipelatoclostridiaceae;Asteroleplasma	Bacteria	Firmicutes	Bacilli	Erysipelotrichales	Erysipelatoclostridiaceae	Asteroleplasma	0	0	0	0	0	0	0	0	0	0	0	0	0	0	0	0	0	0	0	0	0	0	0	5	0	0	0	0	0	0	0	0	0	0	0	0	0	0	0	0	0	0	0
Bacteria;Firmicutes;__;__;__;__	Bacteria	Firmicutes	__	__	__	__	3	0	0	0	0	0	0	0	0	0	0	0	0	0	0	0	0	0	0	6	0	0	0	0	0	0	0	0	0	0	0	0	0	0	0	0	0	0	0	0	0	0	0
Bacteria;Patescibacteria;Berkelbacteria;__;__;__	Bacteria	Patescibacteria	Berkelbacteria	__	__	__	0	0	0	0	0	0	0	0	0	0	0	0	0	0	0	0	0	0	0	0	0	0	0	14	0	0	0	0	0	0	0	0	0	0	0	0	0	0	0	0	0	0	0
Bacteria;Patescibacteria;Gracilibacteria;Candidatus Peribacteria;uncultured bacterium;__	Bacteria	Patescibacteria	Gracilibacteria	Candidatus Peribacteria	uncultured bacterium	__	0	0	0	0	0	0	0	0	0	0	0	0	0	0	0	0	0	0	0	0	0	0	0	9	0	2	0	0	0	0	0	0	0	0	0	0	0	0	0	0	0	0	0
Bacteria;Patescibacteria;Microgenomatia;Candidatus Pacebacteria;uncultured bacterium;__	Bacteria	Patescibacteria	Microgenomatia	Candidatus Pacebacteria	uncultured bacterium	__	0	0	0	0	0	0	0	0	0	0	0	0	0	0	0	0	0	0	0	0	0	0	0	12	2	0	0	0	0	0	0	0	0	0	0	0	0	0	0	0	0	0	0
Bacteria;Patescibacteria;Parcubacteria;Candidatus Nomurabacteria;uncultured bacterium;__	Bacteria	Patescibacteria	Parcubacteria	Candidatus Nomurabacteria	uncultured bacterium	__	0	0	0	0	0	0	0	0	0	0	0	0	0	0	0	0	0	0	0	0	0	0	0	8	4	0	0	0	0	0	0	0	0	0	0	0	0	0	0	0	0	0	0
Bacteria;Patescibacteria;Parcubacteria;GWA2-38-13b;__;__	Bacteria	Patescibacteria	Parcubacteria	GWA2-38-13b	__	__	0	0	0	0	0	0	0	0	0	0	0	0	0	0	0	0	0	0	0	0	0	0	0	14	0	0	0	0	0	0	0	0	0	0	0	0	0	0	0	0	0	0	0
Bacteria;Planctomycetota;Planctomycetes;Pirellulales;Pirellulaceae;uncultured	Bacteria	Planctomycetota	Planctomycetes	Pirellulales	Pirellulaceae	uncultured	0	0	0	0	0	0	3	0	0	0	0	0	0	0	0	0	0	0	0	0	0	2	0	0	0	0	0	0	0	9	0	0	0	0	0	0	0	0	0	0	0	0	0
Bacteria;Proteobacteria;Alphaproteobacteria;Acetobacterales;Acetobacteraceae;Roseomonas	Bacteria	Proteobacteria	Alphaproteobacteria	Acetobacterales	Acetobacteraceae	Roseomonas	0	0	0	0	0	0	0	3	0	0	0	0	0	0	0	0	0	2	0	0	0	0	0	0	0	4	0	0	0	0	0	0	0	0	0	0	0	0	0	0	0	0	0
Bacteria;Proteobacteria;Alphaproteobacteria;Micavibrionales;Micavibrionaceae;uncultured	Bacteria	Proteobacteria	Alphaproteobacteria	Micavibrionales	Micavibrionaceae	uncultured	0	0	0	0	0	0	0	0	0	0	0	0	0	0	0	0	0	0	0	0	0	0	0	4	0	0	0	0	0	0	0	0	0	0	0	0	3	2	0	0	0	0	0
Bacteria;Proteobacteria;Gammaproteobacteria;Gammaproteobacteria Incertae Sedis;Unknown Family;Candidatus Berkiella	Bacteria	Proteobacteria	Gammaproteobacteria	Gammaproteobacteria Incertae Sedis	Unknown Family	Candidatus Berkiella	0	0	0	0	0	0	0	0	0	0	0	0	0	0	0	0	0	0	0	11	0	0	0	0	0	0	0	0	0	0	0	0	0	0	0	0	0	0	0	0	0	0	0
Bacteria;Synergistota;Synergistia;Synergistales;Synergistaceae;uncultured	Bacteria	Synergistota	Synergistia	Synergistales	Synergistaceae	uncultured	0	0	0	0	0	0	5	0	0	0	0	0	0	0	0	0	0	0	0	0	0	0	0	0	0	0	0	0	0	0	0	0	0	0	0	0	6	0	0	0	0	0	0
Bacteria;Verrucomicrobiota;Lentisphaeria;Lentisphaerales;Lentisphaeraceae;Lentisphaera	Bacteria	Verrucomicrobiota	Lentisphaeria	Lentisphaerales	Lentisphaeraceae	Lentisphaera	0	0	0	0	0	0	0	0	0	0	0	0	0	0	0	0	8	0	3	0	0	0	0	0	0	0	0	0	0	0	0	0	0	0	0	0	3	0	0	0	0	0	0
Bacteria;Armatimonadota;Armatimonadia;Armatimonadales;uncultured bacterium;__	Bacteria	Armatimonadota	Armatimonadia	Armatimonadales	uncultured bacterium	__	0	0	0	0	0	0	0	0	0	0	0	0	0	0	0	0	0	0	0	0	0	0	0	0	0	0	0	0	0	0	0	0	0	0	0	0	7	0	0	0	0	0	0
Bacteria;Bacteroidota;Bacteroidia;Cytophagales;Spirosomaceae;Spirosoma	Bacteria	Bacteroidota	Bacteroidia	Cytophagales	Spirosomaceae	Spirosoma	0	0	0	0	0	0	2	0	0	0	0	0	0	0	0	0	0	0	0	0	0	0	0	0	0	0	0	0	4	0	0	0	0	0	0	0	7	0	0	0	0	0	0
Bacteria;Bacteroidota;Bacteroidia;Sphingobacteriales;Sphingobacteriaceae;__	Bacteria	Bacteroidota	Bacteroidia	Sphingobacteriales	Sphingobacteriaceae	__	0	0	0	0	0	0	0	0	0	0	0	0	0	6	0	0	5	2	0	0	0	0	0	0	0	0	0	0	0	0	0	0	0	0	0	0	0	0	0	0	0	0	0
Bacteria;Cyanobacteria;Cyanobacteriia;Cyanobacteriales;Chroococcidiopsaceae;Aliterella	Bacteria	Cyanobacteria	Cyanobacteriia	Cyanobacteriales	Chroococcidiopsaceae	Aliterella	0	0	0	0	0	0	0	0	0	0	0	3	0	0	0	0	0	0	0	2	0	0	0	0	0	0	0	0	0	0	0	0	0	0	0	0	0	0	0	0	0	0	0
Bacteria;Patescibacteria;Microgenomatia;Candidatus Roizmanbacteria;uncultured bacterium;__	Bacteria	Patescibacteria	Microgenomatia	Candidatus Roizmanbacteria	uncultured bacterium	__	0	0	0	0	0	0	0	0	0	0	0	0	0	0	0	0	0	0	0	0	0	0	0	13	0	0	0	0	0	0	0	0	0	0	0	0	0	0	0	0	0	0	0
Bacteria;Patescibacteria;Parcubacteria;32-520;__;__	Bacteria	Patescibacteria	Parcubacteria	32-520	__	__	0	0	0	0	0	0	0	0	0	0	0	0	0	0	0	0	0	0	0	0	0	0	0	13	0	0	0	0	0	0	0	0	0	0	0	0	0	0	0	0	0	0	0
Bacteria;Proteobacteria;Alphaproteobacteria;Rhizobiales;Hyphomicrobiaceae;Pedomicrobium	Bacteria	Proteobacteria	Alphaproteobacteria	Rhizobiales	Hyphomicrobiaceae	Pedomicrobium	0	0	0	0	0	0	0	0	0	0	0	0	0	5	0	0	0	0	0	5	0	0	0	0	0	0	0	0	0	0	0	0	0	0	0	0	0	0	0	0	0	0	0
Bacteria;Proteobacteria;Alphaproteobacteria;Rhizobiales;__;__	Bacteria	Proteobacteria	Alphaproteobacteria	Rhizobiales	__	__	0	0	0	0	0	0	0	0	0	0	0	0	0	0	0	0	0	0	0	0	0	3	0	0	0	0	0	0	0	0	0	0	0	0	0	0	0	0	0	3	0	0	0
Bacteria;Spirochaetota;MVP-15;uncultured bacterium;__;__	Bacteria	Spirochaetota	MVP-15	uncultured bacterium	__	__	0	0	0	0	0	0	0	0	0	0	0	0	0	0	0	0	0	0	0	0	0	0	0	0	0	0	0	0	0	0	0	0	0	0	0	0	0	0	0	0	0	0	4
Bacteria;Verrucomicrobiota;Verrucomicrobiae;Opitutales;Opitutaceae;__	Bacteria	Verrucomicrobiota	Verrucomicrobiae	Opitutales	Opitutaceae	__	0	0	0	0	0	0	0	0	0	0	10	0	0	0	0	0	0	0	0	3	0	0	0	0	0	0	0	0	0	0	0	0	0	0	0	0	0	0	0	0	0	0	0
Bacteria;Actinobacteriota;Actinobacteria;Micrococcales;Sanguibacteraceae;Sanguibacter	Bacteria	Actinobacteriota	Actinobacteria	Micrococcales	Sanguibacteraceae	Sanguibacter	0	0	0	0	0	0	0	0	0	0	0	0	0	0	0	0	0	0	0	0	0	0	0	0	0	0	0	0	0	0	0	0	0	0	0	0	0	0	0	0	0	0	0
Bacteria;Bacteroidota;Bacteroidia;Bacteroidales;Dysgonomonadaceae;Dysgonomonas	Bacteria	Bacteroidota	Bacteroidia	Bacteroidales	Dysgonomonadaceae	Dysgonomonas	0	0	0	0	0	0	0	0	0	0	0	8	0	0	0	0	0	0	0	0	0	0	0	0	0	0	0	0	0	0	0	0	0	0	0	0	0	0	0	0	0	0	0
Bacteria;Bacteroidota;Bacteroidia;Bacteroidales;Marinifilaceae;uncultured	Bacteria	Bacteroidota	Bacteroidia	Bacteroidales	Marinifilaceae	uncultured	0	0	0	0	0	0	0	0	0	0	0	0	0	0	0	0	0	0	0	0	0	0	0	0	0	0	0	0	0	0	0	0	0	0	0	0	4	0	0	0	0	0	0
Bacteria;Bdellovibrionota;Bdellovibrionia;__;__;__	Bacteria	Bdellovibrionota	Bdellovibrionia	__	__	__	0	0	0	0	0	0	0	0	0	0	0	0	0	0	0	0	0	0	0	0	0	3	0	0	2	0	0	0	0	2	0	0	0	0	0	0	0	0	0	0	0	0	0
Bacteria;Bdellovibrionota;Oligoflexia;Silvanigrellales;Silvanigrellaceae;uncultured	Bacteria	Bdellovibrionota	Oligoflexia	Silvanigrellales	Silvanigrellaceae	uncultured	0	0	0	0	0	3	2	0	0	0	0	0	0	0	0	0	0	0	0	0	0	0	0	0	0	7	0	0	0	0	0	0	0	0	0	0	0	0	0	0	0	0	0
Bacteria;Firmicutes;Bacilli;Lactobacillales;Listeriaceae;Brochothrix	Bacteria	Firmicutes	Bacilli	Lactobacillales	Listeriaceae	Brochothrix	0	0	0	0	0	0	0	0	0	0	0	6	0	0	0	0	0	0	0	6	0	0	0	0	0	0	0	0	0	0	0	0	0	0	0	0	0	0	0	0	0	0	0
Bacteria;Firmicutes;Clostridia;Clostridiales;Clostridiaceae;Clostridium sensu stricto 8	Bacteria	Firmicutes	Clostridia	Clostridiales	Clostridiaceae	Clostridium sensu stricto 8	0	0	0	0	0	0	0	0	0	0	0	0	0	0	0	0	0	0	0	0	0	0	0	0	0	0	0	0	0	0	0	0	0	0	0	0	0	0	0	0	0	0	0
Bacteria;Proteobacteria;Alphaproteobacteria;Rickettsiales;SM2D12;metagenome	Bacteria	Proteobacteria	Alphaproteobacteria	Rickettsiales	SM2D12	metagenome	0	0	0	0	0	0	0	0	0	0	0	0	0	0	0	0	0	3	3	0	0	0	0	0	0	0	0	0	0	0	0	0	0	0	0	0	0	0	0	0	0	0	0
Bacteria;Proteobacteria;Gammaproteobacteria;Pseudomonadales;Moraxellaceae;Fluviicoccus	Bacteria	Proteobacteria	Gammaproteobacteria	Pseudomonadales	Moraxellaceae	Fluviicoccus	0	0	0	0	0	0	0	0	0	0	0	0	0	0	0	0	0	0	0	0	0	0	0	0	0	0	0	0	0	0	0	0	0	0	0	0	12	0	0	0	0	0	0
Bacteria;Proteobacteria;Gammaproteobacteria;Xanthomonadales;Rhodanobacteraceae;__	Bacteria	Proteobacteria	Gammaproteobacteria	Xanthomonadales	Rhodanobacteraceae	__	0	0	0	0	0	0	0	0	0	0	0	0	0	0	0	0	0	0	0	0	0	0	0	0	0	0	0	0	0	0	0	0	0	0	0	0	0	0	0	0	0	0	0
Bacteria;Verrucomicrobiota;Verrucomicrobiae;Chthoniobacterales;Terrimicrobiaceae;FukuN18 freshwater group	Bacteria	Verrucomicrobiota	Verrucomicrobiae	Chthoniobacterales	Terrimicrobiaceae	FukuN18 freshwater group	0	0	0	0	0	0	0	0	0	0	0	0	0	0	0	0	0	0	0	0	0	0	0	0	0	0	0	0	0	0	0	0	0	0	0	0	0	0	0	0	0	0	0
Bacteria;Acidobacteriota;Acidobacteriae;Bryobacterales;Bryobacteraceae;Bryobacter	Bacteria	Acidobacteriota	Acidobacteriae	Bryobacterales	Bryobacteraceae	Bryobacter	0	0	0	0	0	0	0	0	0	0	0	0	0	0	0	0	0	0	0	0	0	0	0	7	0	0	2	0	0	0	0	0	0	0	0	0	0	0	0	0	0	0	0
Bacteria;Actinobacteriota;Actinobacteria;Propionibacteriales;Propionibacteriaceae;__	Bacteria	Actinobacteriota	Actinobacteria	Propionibacteriales	Propionibacteriaceae	__	0	0	0	0	0	0	0	0	0	0	0	0	0	0	0	0	0	0	0	0	0	0	0	0	0	0	0	0	0	0	0	0	0	0	0	0	0	0	0	0	0	0	0
Bacteria;Bacteroidota;Bacteroidia;Bacteroidales;Prolixibacteraceae;uncultured	Bacteria	Bacteroidota	Bacteroidia	Bacteroidales	Prolixibacteraceae	uncultured	0	0	0	0	0	0	0	0	0	0	0	0	0	0	0	0	0	0	0	0	0	0	0	2	0	0	0	0	0	0	0	0	0	0	0	0	2	0	0	0	0	0	0
Bacteria;Firmicutes;Bacilli;Erysipelotrichales;Erysipelatoclostridiaceae;Erysipelatoclostridium	Bacteria	Firmicutes	Bacilli	Erysipelotrichales	Erysipelatoclostridiaceae	Erysipelatoclostridium	0	0	0	0	0	0	0	0	0	0	0	0	0	0	0	0	0	0	0	0	0	0	0	0	0	0	0	0	0	0	0	0	0	0	0	0	3	0	0	0	0	0	0
Bacteria;Firmicutes;Clostridia;Peptostreptococcales-Tissierellales;Anaerococcus;__	Bacteria	Firmicutes	Clostridia	Peptostreptococcales-Tissierellales	Anaerococcus	__	0	0	0	0	0	0	0	0	0	0	0	0	0	0	0	0	0	0	0	0	0	0	0	0	0	0	0	0	0	0	0	0	0	11	0	0	0	0	0	0	0	0	0
Bacteria;Firmicutes;Clostridia;Peptostreptococcales-Tissierellales;Finegoldia;uncultured bacterium	Bacteria	Firmicutes	Clostridia	Peptostreptococcales-Tissierellales	Finegoldia	uncultured bacterium	0	0	0	0	0	0	0	0	0	0	0	0	0	11	0	0	0	0	0	0	0	0	0	0	0	0	0	0	0	0	0	0	0	0	0	0	0	0	0	0	0	0	0
Bacteria;Patescibacteria;CPR2;__;__;__	Bacteria	Patescibacteria	CPR2	__	__	__	0	0	0	0	0	0	0	0	0	0	0	0	0	0	0	0	0	0	0	0	0	0	0	4	0	0	0	0	0	0	0	0	2	0	0	0	0	0	0	3	0	0	0
Bacteria;Patescibacteria;Parcubacteria;uncultured organism;__;__	Bacteria	Patescibacteria	Parcubacteria	uncultured organism	__	__	0	0	0	0	0	0	0	0	0	0	0	0	0	0	0	0	0	0	0	0	0	0	0	11	0	0	0	0	0	0	0	0	0	0	0	0	0	0	0	0	0	0	0
Bacteria;Proteobacteria;Alphaproteobacteria;Azospirillales;Azospirillaceae;Skermanella	Bacteria	Proteobacteria	Alphaproteobacteria	Azospirillales	Azospirillaceae	Skermanella	0	0	0	0	0	0	0	0	0	0	0	0	0	0	0	0	0	0	0	0	0	5	0	0	6	0	0	0	0	0	0	0	0	0	0	0	0	0	0	0	0	0	0
Bacteria;Proteobacteria;Alphaproteobacteria;Caedibacterales;Caedibacteraceae;Caedibacter	Bacteria	Proteobacteria	Alphaproteobacteria	Caedibacterales	Caedibacteraceae	Caedibacter	0	0	0	0	0	0	0	0	0	0	0	0	0	0	0	3	0	0	0	0	0	0	0	0	5	0	0	0	0	0	0	0	0	0	0	0	0	0	0	0	0	0	0
Bacteria;SAR324 clade(Marine group B);uncultured bacterium;__;__;__	Bacteria	SAR324 clade(Marine group B)	uncultured bacterium	__	__	__	0	0	0	0	0	0	0	0	0	0	0	0	0	0	0	0	0	2	0	0	0	0	0	0	0	0	0	0	7	0	0	0	0	0	0	0	2	0	0	0	0	0	0
Bacteria;Verrucomicrobiota;Verrucomicrobiae;Chthoniobacterales;Terrimicrobiaceae;Terrimicrobium	Bacteria	Verrucomicrobiota	Verrucomicrobiae	Chthoniobacterales	Terrimicrobiaceae	Terrimicrobium	0	0	0	0	0	0	0	0	0	0	0	0	0	0	0	0	0	0	0	0	0	0	0	4	0	0	0	0	7	0	0	0	0	0	0	0	0	0	0	0	0	0	0
Bacteria;Verrucomicrobiota;Verrucomicrobiae;Opitutales;Puniceicoccaceae;Verruc-01	Bacteria	Verrucomicrobiota	Verrucomicrobiae	Opitutales	Puniceicoccaceae	Verruc-01	0	0	0	0	0	0	0	0	0	0	0	0	0	0	0	0	0	0	0	0	0	0	0	0	0	0	0	0	0	0	0	0	0	0	0	0	0	0	0	0	0	0	0
Bacteria;Bacteroidota;Bacteroidia;Sphingobacteriales;Sphingobacteriaceae;Sphingobacterium	Bacteria	Bacteroidota	Bacteroidia	Sphingobacteriales	Sphingobacteriaceae	Sphingobacterium	0	0	0	0	0	0	0	0	0	0	0	0	0	0	0	0	0	0	0	0	0	0	0	0	0	0	0	0	0	0	0	0	0	0	0	0	10	0	0	0	0	0	0
Bacteria;Cyanobacteria;Cyanobacteriia;SepB-3;__;__	Bacteria	Cyanobacteria	Cyanobacteriia	SepB-3	__	__	0	0	0	0	0	0	0	0	0	0	0	0	0	0	0	0	0	0	0	0	0	0	0	0	0	0	0	0	4	0	0	0	0	0	0	0	0	0	0	0	0	0	0
Bacteria;Patescibacteria;Microgenomatia;Candidatus Collierbacteria;__;__	Bacteria	Patescibacteria	Microgenomatia	Candidatus Collierbacteria	__	__	0	0	0	0	0	0	0	0	0	0	0	0	0	0	0	0	0	0	0	0	0	0	0	5	0	3	0	0	0	0	0	0	0	0	0	0	0	0	0	0	0	0	0
Bacteria;Patescibacteria;Parcubacteria;Candidatus Yanofskybacteria;uncultured bacterium;__	Bacteria	Patescibacteria	Parcubacteria	Candidatus Yanofskybacteria	uncultured bacterium	__	0	0	0	0	0	0	0	0	0	0	0	0	0	0	0	0	0	0	0	3	0	0	0	7	0	0	0	0	0	0	0	0	0	0	0	0	0	0	0	0	0	0	0
Bacteria;Proteobacteria;Gammaproteobacteria;Burkholderiales;Chitinimonadaceae;Chitinivorax	Bacteria	Proteobacteria	Gammaproteobacteria	Burkholderiales	Chitinimonadaceae	Chitinivorax	0	0	0	0	0	0	0	0	0	0	0	0	0	0	0	0	0	0	0	0	0	0	0	0	0	0	0	0	0	0	0	0	0	0	0	0	0	0	0	0	0	0	0
Bacteria;Verrucomicrobiota;Chlamydiae;Chlamydiales;__;__	Bacteria	Verrucomicrobiota	Chlamydiae	Chlamydiales	__	__	0	0	0	0	0	0	0	0	0	0	0	0	0	0	0	0	0	0	0	0	0	0	0	0	0	0	0	0	0	3	0	0	0	0	0	0	7	0	0	0	0	0	0
Bacteria;Acidobacteriota;Vicinamibacteria;Vicinamibacterales;uncultured;uncultured Acidobacteria bacterium	Bacteria	Acidobacteriota	Vicinamibacteria	Vicinamibacterales	uncultured	uncultured Acidobacteria bacterium	0	0	0	0	0	0	0	0	0	0	0	0	0	0	0	0	0	0	0	0	0	0	0	0	0	7	2	0	0	0	0	0	0	0	0	0	0	0	0	0	0	0	0
Bacteria;Bacteroidota;Bacteroidia;Bacteroidales;Williamwhitmaniaceae;Blvii28 wastewater-sludge group	Bacteria	Bacteroidota	Bacteroidia	Bacteroidales	Williamwhitmaniaceae	Blvii28 wastewater-sludge group	0	0	0	0	0	0	0	0	0	0	0	0	0	0	0	0	0	0	0	0	0	0	0	0	0	0	0	0	0	0	0	0	0	0	0	0	0	0	5	0	0	0	0
Bacteria;Bacteroidota;Bacteroidia;Chitinophagales;Chitinophagaceae;Taibaiella	Bacteria	Bacteroidota	Bacteroidia	Chitinophagales	Chitinophagaceae	Taibaiella	0	0	0	0	0	0	0	0	0	0	0	0	0	0	0	0	0	0	0	0	0	0	0	0	0	0	0	0	0	0	0	0	0	0	0	0	0	0	0	0	0	0	0
Bacteria;Bacteroidota;Ignavibacteria;Ignavibacteriales;__;__	Bacteria	Bacteroidota	Ignavibacteria	Ignavibacteriales	__	__	0	0	0	0	0	0	0	0	0	0	0	0	0	0	0	0	0	0	0	0	0	0	0	0	0	0	0	0	0	0	0	0	3	0	0	0	0	3	0	0	0	0	0
Bacteria;Cloacimonadota;Cloacimonadia;Cloacimonadales;PBS-18;uncultured bacterium	Bacteria	Cloacimonadota	Cloacimonadia	Cloacimonadales	PBS-18	uncultured bacterium	0	0	0	0	0	0	0	0	0	0	0	0	0	0	0	0	0	0	0	0	0	0	0	0	0	0	0	0	0	0	0	0	0	0	0	0	5	0	0	0	0	0	0
Bacteria;Firmicutes;Clostridia;Oscillospirales;Ethanoligenenaceae;Incertae Sedis	Bacteria	Firmicutes	Clostridia	Oscillospirales	Ethanoligenenaceae	Incertae Sedis	0	0	0	0	0	0	0	0	0	0	0	0	0	0	0	0	0	0	0	0	0	0	0	0	0	0	0	0	0	0	0	0	0	0	0	0	0	0	0	0	0	0	0
Bacteria;Patescibacteria;Parcubacteria;Candidatus Adlerbacteria;__;__	Bacteria	Patescibacteria	Parcubacteria	Candidatus Adlerbacteria	__	__	0	0	0	0	0	0	0	0	0	0	0	0	0	0	0	0	0	0	0	0	0	0	0	9	0	0	0	0	0	0	0	0	0	0	0	0	0	0	0	0	0	0	0
Bacteria;Planctomycetota;Phycisphaerae;Phycisphaerales;Phycisphaeraceae;SM1A02	Bacteria	Planctomycetota	Phycisphaerae	Phycisphaerales	Phycisphaeraceae	SM1A02	0	0	0	0	0	0	0	0	0	0	0	0	0	0	0	0	0	0	0	0	0	3	0	0	0	2	0	0	0	0	0	0	0	0	0	0	0	0	0	0	0	0	0
Bacteria;Proteobacteria;Gammaproteobacteria;Burkholderiales;Gallionellaceae;Candidatus Nitrotoga	Bacteria	Proteobacteria	Gammaproteobacteria	Burkholderiales	Gallionellaceae	Candidatus Nitrotoga	0	0	0	0	0	0	0	0	0	0	0	0	0	0	0	0	0	0	0	0	0	0	0	0	0	0	0	0	0	0	0	0	0	0	0	0	0	0	0	0	0	0	0
Bacteria;Verrucomicrobiota;Chlamydiae;Chlamydiales;cvE6;__	Bacteria	Verrucomicrobiota	Chlamydiae	Chlamydiales	cvE6	__	0	2	0	0	0	0	0	0	0	0	0	0	0	0	0	0	0	0	0	0	0	0	0	7	0	0	0	0	0	0	0	0	0	0	0	0	0	0	0	0	0	0	0
Bacteria;Actinobacteriota;Actinobacteria;Micrococcales;Micrococcaceae;Renibacterium	Bacteria	Actinobacteriota	Actinobacteria	Micrococcales	Micrococcaceae	Renibacterium	0	0	0	0	0	0	0	0	0	0	0	0	0	0	0	0	0	0	0	0	0	0	0	0	0	0	0	0	0	0	0	0	0	0	0	0	0	0	0	0	0	0	0
Bacteria;Cyanobacteria;Cyanobacteriia;Chloroplast;Bryum argenteum var. argenteum;__	Bacteria	Cyanobacteria	Cyanobacteriia	Chloroplast	Bryum argenteum var. argenteum	__	0	0	0	0	0	0	0	0	0	0	0	0	0	0	0	0	0	0	0	0	0	0	0	0	0	0	0	0	3	0	0	0	0	0	0	0	0	0	0	0	0	0	0
Bacteria;Firmicutes;Bacilli;Lactobacillales;Vagococcaceae;Vagococcus	Bacteria	Firmicutes	Bacilli	Lactobacillales	Vagococcaceae	Vagococcus	0	0	0	0	0	0	0	0	0	0	0	0	0	0	0	0	0	0	0	0	0	0	0	0	0	0	8	0	0	0	0	0	0	0	0	0	0	0	0	0	0	0	0
Bacteria;Methylomirabilota;Methylomirabilia;Methylomirabilales;Methylomirabilaceae;MIZ17	Bacteria	Methylomirabilota	Methylomirabilia	Methylomirabilales	Methylomirabilaceae	MIZ17	0	0	0	0	0	0	0	0	0	0	0	0	0	0	0	0	0	0	0	2	0	0	0	6	0	0	0	0	0	0	0	0	0	0	0	0	0	0	0	0	0	0	0
Bacteria;Myxococcota;Polyangia;Polyangiales;Polyangiaceae;__	Bacteria	Myxococcota	Polyangia	Polyangiales	Polyangiaceae	__	0	0	0	0	0	0	0	0	0	0	0	0	0	0	0	0	0	0	0	0	0	3	0	0	0	0	0	0	3	0	0	0	0	0	0	0	0	2	0	0	0	0	0
Bacteria;Myxococcota;Polyangia;__;__;__	Bacteria	Myxococcota	Polyangia	__	__	__	0	0	0	0	0	0	0	0	0	0	0	0	0	8	0	0	0	0	0	0	0	0	0	0	0	0	0	0	0	0	0	0	0	0	0	0	0	0	0	0	0	0	0
Bacteria;Myxococcota;Polyangia;mle1-27;__;__	Bacteria	Myxococcota	Polyangia	mle1-27	__	__	0	0	0	0	0	0	4	0	0	0	0	0	0	0	0	0	0	0	0	0	0	0	0	0	0	0	0	0	0	0	0	0	0	0	0	0	0	2	0	0	0	0	0
Bacteria;Myxococcota;Polyangia;mle1-27;uncultured bacterium;__	Bacteria	Myxococcota	Polyangia	mle1-27	uncultured bacterium	__	0	0	0	0	0	0	4	0	0	0	0	0	0	0	0	0	0	0	0	0	0	0	0	0	0	0	0	4	0	0	0	0	0	0	0	0	0	0	0	0	0	0	0
Bacteria;Patescibacteria;Parcubacteria;Candidatus Azambacteria;__;__	Bacteria	Patescibacteria	Parcubacteria	Candidatus Azambacteria	__	__	0	0	0	0	0	0	0	0	0	0	0	0	0	0	0	0	0	0	0	0	0	0	0	5	0	0	0	0	0	0	0	0	0	0	0	0	0	0	0	0	0	0	0
Bacteria;Acidobacteriota;Holophagae;Holophagales;Holophagaceae;Holophaga	Bacteria	Acidobacteriota	Holophagae	Holophagales	Holophagaceae	Holophaga	0	0	0	0	0	0	0	0	0	0	0	0	0	0	0	0	0	0	0	0	0	0	0	0	0	0	0	0	0	0	0	0	0	0	0	0	7	0	0	0	0	0	0
Bacteria;Actinobacteriota;Acidimicrobiia;Microtrichales;Ilumatobacteraceae;uncultured	Bacteria	Actinobacteriota	Acidimicrobiia	Microtrichales	Ilumatobacteraceae	uncultured	0	0	0	0	0	0	0	0	0	0	0	0	0	7	0	0	0	0	0	0	0	0	0	0	0	0	0	0	0	0	0	0	0	0	0	0	0	0	0	0	0	0	0
Bacteria;Actinobacteriota;Actinobacteria;Corynebacteriales;Corynebacteriaceae;Lawsonella	Bacteria	Actinobacteriota	Actinobacteria	Corynebacteriales	Corynebacteriaceae	Lawsonella	0	0	0	0	0	0	0	0	0	0	0	0	0	0	0	0	0	0	0	0	0	0	0	0	0	0	0	0	0	7	0	0	0	0	0	0	0	0	0	0	0	0	0
Bacteria;Actinobacteriota;Actinobacteria;Propionibacteriales;Propionibacteriaceae;Micropruina	Bacteria	Actinobacteriota	Actinobacteria	Propionibacteriales	Propionibacteriaceae	Micropruina	0	0	0	0	0	0	0	0	0	0	0	0	0	0	0	0	0	0	0	0	0	0	0	0	0	0	0	0	0	0	0	0	0	0	0	0	0	0	0	0	0	0	0
Bacteria;Bacteroidota;Bacteroidia;Bacteroidales;M2PB4-65 termite group;uncultured bacterium	Bacteria	Bacteroidota	Bacteroidia	Bacteroidales	M2PB4-65 termite group	uncultured bacterium	0	0	0	0	0	0	0	0	0	0	0	0	0	0	0	0	0	0	0	0	0	0	0	0	0	0	0	0	0	0	0	0	3	0	0	0	4	0	0	0	0	0	0
Bacteria;Bdellovibrionota;Oligoflexia;Silvanigrellales;Silvanigrellaceae;__	Bacteria	Bdellovibrionota	Oligoflexia	Silvanigrellales	Silvanigrellaceae	__	0	0	0	0	0	0	0	0	0	0	0	0	0	0	0	0	0	0	0	0	0	2	0	0	0	0	0	0	0	0	0	0	0	0	0	0	0	0	0	0	0	0	0
Bacteria;Bdellovibrionota;Oligoflexia;__;__;__	Bacteria	Bdellovibrionota	Oligoflexia	__	__	__	0	0	0	0	0	0	0	0	0	0	0	0	0	0	0	0	0	7	0	0	0	0	0	0	0	0	0	0	0	0	0	0	0	0	0	0	0	0	0	0	0	0	0
Bacteria;Chloroflexi;Anaerolineae;Caldilineales;Caldilineaceae;uncultured	Bacteria	Chloroflexi	Anaerolineae	Caldilineales	Caldilineaceae	uncultured	0	0	0	0	0	0	0	7	0	0	0	0	0	0	0	0	0	0	0	0	0	0	0	0	0	0	0	0	0	0	0	0	0	0	0	0	0	0	0	0	0	0	0
Bacteria;Cyanobacteria;Vampirivibrionia;Gastranaerophilales;__;__	Bacteria	Cyanobacteria	Vampirivibrionia	Gastranaerophilales	__	__	3	0	0	0	0	0	0	0	0	0	0	0	0	0	0	0	0	0	0	0	0	2	0	0	0	0	0	0	0	0	0	0	0	0	0	0	0	0	0	0	0	0	0
Bacteria;Cyanobacteria;Vampirivibrionia;Gastranaerophilales;uncultured organism;__	Bacteria	Cyanobacteria	Vampirivibrionia	Gastranaerophilales	uncultured organism	__	0	0	0	0	0	0	0	0	0	0	0	0	0	0	0	0	0	0	0	0	0	0	0	4	0	0	0	0	0	0	0	0	0	0	0	0	0	0	0	0	0	0	0
Bacteria;Elusimicrobiota;Endomicrobia;Endomicrobiales;Endomicrobiaceae;Endomicrobium	Bacteria	Elusimicrobiota	Endomicrobia	Endomicrobiales	Endomicrobiaceae	Endomicrobium	0	0	0	0	0	0	0	0	0	0	0	0	0	0	0	0	0	0	0	0	0	0	0	0	0	0	0	0	0	0	0	0	0	0	0	0	0	0	0	0	0	0	0
Bacteria;Elusimicrobiota;Endomicrobia;Endomicrobiales;__;__	Bacteria	Elusimicrobiota	Endomicrobia	Endomicrobiales	__	__	0	0	0	0	0	0	0	0	0	0	0	0	0	0	0	0	0	0	0	7	0	0	0	0	0	0	0	0	0	0	0	0	0	0	0	0	0	0	0	0	0	0	0
Bacteria;Elusimicrobiota;Rs-M47;__;__;__	Bacteria	Elusimicrobiota	Rs-M47	__	__	__	0	0	0	0	0	0	2	0	0	0	0	0	0	0	0	0	0	0	0	0	0	2	0	3	0	0	0	0	0	0	0	0	0	0	0	0	0	0	0	0	0	0	0
Bacteria;Firmicutes;Clostridia;Hungateiclostridiaceae;uncultured;uncultured bacterium	Bacteria	Firmicutes	Clostridia	Hungateiclostridiaceae	uncultured	uncultured bacterium	0	0	0	0	0	0	0	0	0	0	0	0	0	0	0	0	0	0	0	0	0	0	0	4	0	0	0	0	0	0	0	0	0	0	0	0	0	0	0	0	0	0	0
Bacteria;Patescibacteria;Gracilibacteria;Candidatus Peribacteria;__;__	Bacteria	Patescibacteria	Gracilibacteria	Candidatus Peribacteria	__	__	0	0	0	0	0	0	0	0	0	0	0	0	0	0	0	0	0	0	0	0	0	0	0	0	0	0	0	0	0	0	0	0	0	0	0	0	0	0	0	0	0	0	0
Bacteria;Patescibacteria;Parcubacteria;Candidatus Jorgensenbacteria;__;__	Bacteria	Patescibacteria	Parcubacteria	Candidatus Jorgensenbacteria	__	__	0	0	0	0	0	0	0	0	0	0	0	0	0	0	0	0	0	0	0	0	0	0	0	7	0	0	0	0	0	0	0	0	0	0	0	0	0	0	0	0	0	0	0
Bacteria;Planctomycetota;Planctomycetes;Isosphaerales;Isosphaeraceae;__	Bacteria	Planctomycetota	Planctomycetes	Isosphaerales	Isosphaeraceae	__	0	0	0	0	0	0	0	0	0	0	0	0	0	0	0	0	0	0	0	0	0	0	0	0	0	0	0	0	3	0	0	0	0	0	0	0	0	0	0	0	0	0	0
Bacteria;Proteobacteria;Gammaproteobacteria;Cardiobacteriales;Wohlfahrtiimonadaceae;__	Bacteria	Proteobacteria	Gammaproteobacteria	Cardiobacteriales	Wohlfahrtiimonadaceae	__	0	2	0	0	0	0	0	0	0	0	0	0	0	0	0	0	0	0	0	0	0	0	0	0	3	0	0	2	0	0	0	0	0	0	0	0	0	0	0	0	0	0	0
Bacteria;Verrucomicrobiota;Verrucomicrobiae;Pedosphaerales;Pedosphaeraceae;ADurb.Bin063-1	Bacteria	Verrucomicrobiota	Verrucomicrobiae	Pedosphaerales	Pedosphaeraceae	ADurb.Bin063-1	0	0	0	0	0	0	0	0	0	0	0	0	0	0	0	0	0	0	0	0	0	0	0	0	0	0	0	0	0	0	0	0	0	0	0	0	7	0	0	0	0	0	0
Bacteria;Acidobacteriota;Acidobacteriae;Paludibaculum;uncultured bacterium;__	Bacteria	Acidobacteriota	Acidobacteriae	Paludibaculum	uncultured bacterium	__	0	0	0	0	0	0	0	0	0	0	0	0	0	0	0	0	0	0	0	0	0	0	0	0	0	0	0	0	3	0	0	0	0	0	0	0	0	0	0	0	0	0	0
Bacteria;Acidobacteriota;Vicinamibacteria;Vicinamibacterales;uncultured;uncultured bacterium	Bacteria	Acidobacteriota	Vicinamibacteria	Vicinamibacterales	uncultured	uncultured bacterium	0	0	0	0	0	0	0	0	0	0	0	0	0	0	0	0	0	0	0	6	0	0	0	0	0	0	0	0	0	0	0	0	0	0	0	0	0	0	0	0	0	0	0
Bacteria;Actinobacteriota;Actinobacteria;Micrococcales;Intrasporangiaceae;Tetrasphaera	Bacteria	Actinobacteriota	Actinobacteria	Micrococcales	Intrasporangiaceae	Tetrasphaera	0	0	0	0	0	0	0	0	0	0	0	0	0	0	0	0	0	0	0	0	0	0	0	0	0	0	0	6	0	0	0	0	0	0	0	0	0	0	0	0	0	0	0
Bacteria;Bacteroidota;Bacteroidia;Bacteroidales;SB-5;uncultured bacterium	Bacteria	Bacteroidota	Bacteroidia	Bacteroidales	SB-5	uncultured bacterium	0	0	0	0	0	0	0	0	0	0	0	0	0	0	0	0	0	0	0	0	0	0	0	0	0	0	0	0	0	0	0	0	0	0	0	0	6	0	0	0	0	0	0
Bacteria;Bacteroidota;Bacteroidia;Sphingobacteriales;Sphingobacteriaceae;Mucilaginibacter	Bacteria	Bacteroidota	Bacteroidia	Sphingobacteriales	Sphingobacteriaceae	Mucilaginibacter	0	0	0	0	0	0	0	0	0	0	0	0	0	0	0	0	0	0	0	0	0	0	0	0	0	0	0	0	6	0	0	0	0	0	0	0	0	0	0	0	0	0	0
Bacteria;Cyanobacteria;Cyanobacteriia;Cyanobacteriales;Coleofasciculaceae;Coleofasciculus PCC-7420	Bacteria	Cyanobacteria	Cyanobacteriia	Cyanobacteriales	Coleofasciculaceae	Coleofasciculus PCC-7420	0	0	0	0	0	0	0	0	0	0	0	0	0	0	0	0	0	0	0	6	0	0	0	0	0	0	0	0	0	0	0	0	0	0	0	0	0	0	0	0	0	0	0
Bacteria;Dependentiae;Babeliae;Babeliales;Vermiphilaceae;uncultured bacterium	Bacteria	Dependentiae	Babeliae	Babeliales	Vermiphilaceae	uncultured bacterium	0	0	0	0	0	0	0	0	0	0	0	0	0	0	0	0	0	3	0	0	0	3	0	0	0	0	0	0	0	0	0	0	0	0	0	0	0	0	0	0	0	0	0
Bacteria;Desulfobacterota;Desulfobulbia;Desulfobulbales;Desulfocapsaceae;uncultured	Bacteria	Desulfobacterota	Desulfobulbia	Desulfobulbales	Desulfocapsaceae	uncultured	0	0	0	0	0	0	0	0	0	0	0	0	0	0	0	0	0	0	0	0	0	0	0	0	0	0	0	0	6	0	0	0	0	0	0	0	0	0	0	0	0	0	0
Bacteria;Desulfobacterota;Desulfuromonadia;Bradymonadales;uncultured bacterium;__	Bacteria	Desulfobacterota	Desulfuromonadia	Bradymonadales	uncultured bacterium	__	0	0	0	0	0	0	0	0	0	0	0	0	0	0	0	0	0	0	0	0	0	0	0	0	0	0	6	0	0	0	0	0	0	0	0	0	0	0	0	0	0	0	0
Bacteria;Firmicutes;Bacilli;Lactobacillales;Carnobacteriaceae;Dolosigranulum	Bacteria	Firmicutes	Bacilli	Lactobacillales	Carnobacteriaceae	Dolosigranulum	0	0	0	0	0	0	0	6	0	0	0	0	0	0	0	0	0	0	0	0	0	0	0	0	0	0	0	0	0	0	0	0	0	0	0	0	0	0	0	0	0	0	0
Bacteria;Firmicutes;Clostridia;Lachnospirales;Lachnospiraceae;Lachnospiraceae UCG-001	Bacteria	Firmicutes	Clostridia	Lachnospirales	Lachnospiraceae	Lachnospiraceae UCG-001	0	0	0	0	0	0	0	0	0	0	0	0	0	0	0	0	6	0	0	0	0	0	0	0	0	0	0	0	0	0	0	0	0	0	0	0	0	0	0	0	0	0	0
Bacteria;Firmicutes;Clostridia;Oscillospirales;Ruminococcaceae;Paludicola	Bacteria	Firmicutes	Clostridia	Oscillospirales	Ruminococcaceae	Paludicola	0	0	0	0	0	0	0	0	0	0	0	0	0	0	0	0	0	0	0	0	0	0	0	0	0	0	0	0	0	0	0	0	0	0	0	0	0	0	0	0	0	0	0
Bacteria;Myxococcota;Myxococcia;Myxococcales;Anaeromyxobacteraceae;Anaeromyxobacter	Bacteria	Myxococcota	Myxococcia	Myxococcales	Anaeromyxobacteraceae	Anaeromyxobacter	0	0	0	0	0	0	0	0	0	0	0	0	0	0	0	0	0	0	0	0	0	0	0	0	0	0	2	0	0	0	0	0	0	0	0	0	4	0	0	0	0	0	0
Bacteria;Myxococcota;bacteriap25;__;__;__	Bacteria	Myxococcota	bacteriap25	__	__	__	0	0	0	0	0	0	0	0	0	0	0	0	0	0	0	0	0	0	0	0	0	0	0	0	0	0	0	0	0	0	0	0	0	0	0	0	0	0	0	0	0	0	0
Bacteria;Patescibacteria;Parcubacteria;Candidatus Campbellbacteria;__;__	Bacteria	Patescibacteria	Parcubacteria	Candidatus Campbellbacteria	__	__	0	0	0	0	0	0	0	0	0	0	0	0	0	0	0	0	4	0	0	0	0	0	0	2	0	0	0	0	0	0	0	0	0	0	0	0	0	0	0	0	0	0	0
Bacteria;Planctomycetota;OM190;uncultured bacterium;__;__	Bacteria	Planctomycetota	OM190	uncultured bacterium	__	__	0	0	0	0	0	0	0	0	0	0	0	0	0	0	0	0	0	0	0	0	0	0	0	0	3	0	0	0	0	0	0	0	0	0	0	0	3	0	0	0	0	0	0
Bacteria;Planctomycetota;Planctomycetes;Gemmatales;Gemmataceae;Zavarzinella	Bacteria	Planctomycetota	Planctomycetes	Gemmatales	Gemmataceae	Zavarzinella	0	0	0	0	0	0	0	0	0	0	0	0	0	0	0	0	0	0	0	0	0	0	0	0	0	0	0	0	6	0	0	0	0	0	0	0	0	0	0	0	0	0	0
Bacteria;Proteobacteria;Alphaproteobacteria;Rickettsiales;Fokiniaceae;MD3-55	Bacteria	Proteobacteria	Alphaproteobacteria	Rickettsiales	Fokiniaceae	MD3-55	0	0	0	0	0	0	0	0	0	0	0	0	0	0	0	0	0	0	0	0	0	0	0	0	0	0	0	0	0	0	0	0	0	0	0	0	0	0	0	0	0	0	0
Bacteria;Proteobacteria;Gammaproteobacteria;Acidiferrobacterales;Acidiferrobacteraceae;Sulfurifustis	Bacteria	Proteobacteria	Gammaproteobacteria	Acidiferrobacterales	Acidiferrobacteraceae	Sulfurifustis	0	0	0	0	0	0	0	0	0	0	0	0	0	0	0	0	0	0	0	0	0	0	0	0	0	0	0	0	0	0	0	0	0	0	0	0	0	0	0	0	0	0	0
Bacteria;Proteobacteria;Gammaproteobacteria;Burkholderiales;Nitrosomonadaceae;Nitrosomonas	Bacteria	Proteobacteria	Gammaproteobacteria	Burkholderiales	Nitrosomonadaceae	Nitrosomonas	0	0	0	0	0	0	0	0	0	0	0	0	0	0	0	0	0	0	0	0	0	0	0	0	0	2	0	0	0	0	0	0	0	0	0	0	0	0	0	0	0	0	0
Bacteria;Verrucomicrobiota;Chlamydiae;Chlamydiales;Simkaniaceae;uncultured	Bacteria	Verrucomicrobiota	Chlamydiae	Chlamydiales	Simkaniaceae	uncultured	0	0	0	0	0	0	0	0	0	0	0	0	0	0	0	0	0	0	0	0	0	0	0	2	0	0	0	0	0	0	0	0	0	0	0	0	0	0	0	0	0	0	0
Bacteria;Verrucomicrobiota;Verrucomicrobiae;Methylacidiphilales;Methylacidiphilaceae;__	Bacteria	Verrucomicrobiota	Verrucomicrobiae	Methylacidiphilales	Methylacidiphilaceae	__	0	0	0	0	0	0	0	0	6	0	0	0	0	0	0	0	0	0	0	0	0	0	0	0	0	0	0	0	0	0	0	0	0	0	0	0	0	0	0	0	0	0	0
Bacteria;Verrucomicrobiota;Verrucomicrobiae;Opitutales;Puniceicoccaceae;__	Bacteria	Verrucomicrobiota	Verrucomicrobiae	Opitutales	Puniceicoccaceae	__	0	0	0	0	0	0	0	0	0	0	0	0	0	0	0	0	0	0	0	0	0	0	0	0	0	0	0	0	0	0	0	0	0	0	0	0	0	0	0	0	0	0	0
Bacteria;Actinobacteriota;Actinobacteria;Micrococcales;Micrococcaceae;Kocuria	Bacteria	Actinobacteriota	Actinobacteria	Micrococcales	Micrococcaceae	Kocuria	0	0	0	0	0	0	0	0	0	0	0	0	0	0	0	0	0	0	0	0	0	0	0	0	0	0	0	0	0	0	0	0	0	5	0	0	0	0	0	0	0	0	0
Bacteria;Actinobacteriota;Actinobacteria;Propionibacteriales;Nocardioidaceae;Marmoricola	Bacteria	Actinobacteriota	Actinobacteria	Propionibacteriales	Nocardioidaceae	Marmoricola	0	0	0	0	0	0	0	0	0	0	0	0	0	0	0	0	0	0	0	0	0	5	0	0	0	0	0	0	0	0	0	0	0	0	0	0	0	0	0	0	0	0	0
Bacteria;Armatimonadota;Fimbriimonadia;Fimbriimonadales;Fimbriimonadaceae;__	Bacteria	Armatimonadota	Fimbriimonadia	Fimbriimonadales	Fimbriimonadaceae	__	0	0	0	0	0	0	0	0	0	0	0	0	0	0	0	0	0	0	0	0	0	0	0	0	0	0	0	0	0	0	0	0	0	0	0	0	0	0	0	0	0	0	0
Bacteria;Bacteroidota;Bacteroidia;Bacteroidales;Tannerellaceae;__	Bacteria	Bacteroidota	Bacteroidia	Bacteroidales	Tannerellaceae	__	0	0	0	0	0	0	0	0	0	0	0	0	0	0	0	0	0	0	0	0	0	0	0	0	0	0	0	0	0	0	0	0	0	0	0	0	0	0	0	0	0	0	0
Bacteria;Bacteroidota;Bacteroidia;Cytophagales;Amoebophilaceae;Candidatus Amoebophilus	Bacteria	Bacteroidota	Bacteroidia	Cytophagales	Amoebophilaceae	Candidatus Amoebophilus	0	0	0	0	0	0	0	0	0	0	0	0	0	0	0	0	0	0	0	0	0	0	0	0	0	0	0	0	0	0	0	0	0	0	0	0	5	0	0	0	0	0	0
Bacteria;Bacteroidota;Bacteroidia;Sphingobacteriales;LiUU-11-161;__	Bacteria	Bacteroidota	Bacteroidia	Sphingobacteriales	LiUU-11-161	__	0	0	0	0	0	0	3	0	0	0	0	0	0	0	0	0	0	0	0	0	0	0	0	0	0	0	0	0	0	0	0	0	0	0	0	0	0	0	0	0	0	0	0
Bacteria;Bdellovibrionota;Oligoflexia;Oligoflexales;Oligoflexus;__	Bacteria	Bdellovibrionota	Oligoflexia	Oligoflexales	Oligoflexus	__	0	0	0	0	0	0	0	0	0	0	0	0	0	0	0	0	0	0	0	0	0	0	0	0	0	0	0	0	0	0	0	0	0	0	0	0	0	0	0	0	0	0	0
Bacteria;Campilobacterota;Campylobacteria;Campylobacterales;__;__	Bacteria	Campilobacterota	Campylobacteria	Campylobacterales	__	__	0	2	0	0	0	0	0	0	0	0	0	0	0	0	0	0	0	0	0	0	0	3	0	0	0	0	0	0	0	0	0	0	0	0	0	0	0	0	0	0	0	0	0
Bacteria;Chloroflexi;JG30-KF-CM66;uncultured bacterium;__;__	Bacteria	Chloroflexi	JG30-KF-CM66	uncultured bacterium	__	__	0	0	0	0	0	0	0	0	0	0	0	0	0	0	0	0	0	0	0	0	0	0	0	3	0	0	0	0	0	0	0	0	0	0	0	0	0	0	0	0	0	0	0
Bacteria;Cloacimonadota;Cloacimonadia;Cloacimonadales;__;__	Bacteria	Cloacimonadota	Cloacimonadia	Cloacimonadales	__	__	0	0	0	0	0	0	0	0	0	0	0	0	0	0	0	0	0	0	0	0	0	0	0	0	0	0	0	0	0	0	0	0	0	0	0	0	5	0	0	0	0	0	0
Bacteria;Cyanobacteria;Cyanobacteriia;Leptolyngbyales;Leptolyngbyaceae;uncultured	Bacteria	Cyanobacteria	Cyanobacteriia	Leptolyngbyales	Leptolyngbyaceae	uncultured	0	0	0	0	0	0	0	0	0	0	0	0	0	0	0	0	0	0	0	0	0	0	0	0	0	0	0	0	0	0	0	0	0	0	0	0	0	0	0	0	0	0	0
Bacteria;Cyanobacteria;Cyanobacteriia;Oxyphotobacteria Incertae Sedis;Unknown Family;Phormidium CYN64	Bacteria	Cyanobacteria	Cyanobacteriia	Oxyphotobacteria Incertae Sedis	Unknown Family	Phormidium CYN64	0	0	0	0	0	0	5	0	0	0	0	0	0	0	0	0	0	0	0	0	0	0	0	0	0	0	0	0	0	0	0	0	0	0	0	0	0	0	0	0	0	0	0
Bacteria;Elusimicrobiota;__;__;__;__	Bacteria	Elusimicrobiota	__	__	__	__	0	0	0	0	0	0	0	0	0	0	0	0	0	0	0	0	0	0	0	0	0	0	0	5	0	0	0	0	0	0	0	0	0	0	0	0	0	0	0	0	0	0	0
Bacteria;Firmicutes;Clostridia;Clostridia vadinBB60 group;uncultured rumen bacterium;__	Bacteria	Firmicutes	Clostridia	Clostridia vadinBB60 group	uncultured rumen bacterium	__	0	0	0	0	0	0	0	0	0	0	0	0	0	0	0	0	0	0	0	0	0	0	0	0	0	0	0	0	0	0	0	0	0	0	0	0	0	0	0	0	0	0	0
Bacteria;Firmicutes;Clostridia;Hungateiclostridiaceae;HN-HF0106;uncultured bacterium	Bacteria	Firmicutes	Clostridia	Hungateiclostridiaceae	HN-HF0106	uncultured bacterium	0	0	0	0	0	0	0	0	0	0	0	0	0	0	0	0	0	0	0	0	0	0	0	0	0	0	0	0	0	0	0	0	0	0	0	0	5	0	0	0	0	0	0
Bacteria;Firmicutes;Clostridia;Lachnospirales;Lachnospiraceae;Lachnospiraceae UCG-004	Bacteria	Firmicutes	Clostridia	Lachnospirales	Lachnospiraceae	Lachnospiraceae UCG-004	0	0	0	0	0	0	0	0	0	0	0	0	0	0	0	0	0	0	0	0	0	0	0	0	0	0	0	0	0	0	0	0	0	0	0	0	0	0	0	0	0	0	0
Bacteria;Firmicutes;Clostridia;Oscillospirales;Oscillospiraceae;uncultured	Bacteria	Firmicutes	Clostridia	Oscillospirales	Oscillospiraceae	uncultured	0	0	0	0	0	0	0	0	0	0	0	0	0	0	0	0	0	0	0	0	0	0	0	0	0	0	0	0	0	0	0	0	0	0	0	0	0	0	0	0	0	0	0
Bacteria;Firmicutes;Clostridia;Oscillospirales;__;__	Bacteria	Firmicutes	Clostridia	Oscillospirales	__	__	0	0	0	0	0	0	0	0	0	0	0	0	0	0	0	0	0	0	0	0	0	0	0	0	0	0	0	0	0	0	0	0	2	0	0	0	3	0	0	0	0	0	0
Bacteria;Margulisbacteria;__;__;__;__	Bacteria	Margulisbacteria	__	__	__	__	0	0	0	0	0	0	0	0	0	0	0	0	0	0	0	0	0	0	0	0	0	0	0	3	0	0	0	0	0	0	0	0	0	0	0	0	2	0	0	0	0	0	0
Bacteria;Patescibacteria;Parcubacteria;Candidatus Liptonbacteria;__;__	Bacteria	Patescibacteria	Parcubacteria	Candidatus Liptonbacteria	__	__	0	0	0	0	0	0	0	0	0	0	0	0	0	0	0	0	0	0	0	5	0	0	0	0	0	0	0	0	0	0	0	0	0	0	0	0	0	0	0	0	0	0	0
Bacteria;Patescibacteria;Parcubacteria;Candidatus Portnoybacteria;uncultured bacterium;__	Bacteria	Patescibacteria	Parcubacteria	Candidatus Portnoybacteria	uncultured bacterium	__	0	0	0	0	0	0	0	0	0	0	0	0	0	0	0	0	0	0	0	0	0	0	0	0	0	0	0	0	0	0	0	0	0	0	0	0	0	0	0	0	0	0	0
Bacteria;Proteobacteria;Alphaproteobacteria;Rhizobiales;Hyphomicrobiaceae;__	Bacteria	Proteobacteria	Alphaproteobacteria	Rhizobiales	Hyphomicrobiaceae	__	0	0	0	0	0	0	0	0	0	0	0	0	0	0	0	0	0	0	0	0	0	0	0	0	0	3	2	0	0	0	0	0	0	0	0	0	0	0	0	0	0	0	0
Bacteria;Proteobacteria;Alphaproteobacteria;Rhizobiales;Rhizobiaceae;Aureimonas	Bacteria	Proteobacteria	Alphaproteobacteria	Rhizobiales	Rhizobiaceae	Aureimonas	0	0	0	0	0	0	5	0	0	0	0	0	0	0	0	0	0	0	0	0	0	0	0	0	0	0	0	0	0	0	0	0	0	0	0	0	0	0	0	0	0	0	0
Bacteria;Proteobacteria;Alphaproteobacteria;Sphingomonadales;Sphingomonadaceae;Altererythrobacter	Bacteria	Proteobacteria	Alphaproteobacteria	Sphingomonadales	Sphingomonadaceae	Altererythrobacter	0	0	0	0	0	0	0	0	0	0	0	0	0	0	0	0	0	0	0	0	0	0	0	0	0	5	0	0	0	0	0	0	0	0	0	0	0	0	0	0	0	0	0
Bacteria;Proteobacteria;Gammaproteobacteria;Legionellales;Legionellaceae;__	Bacteria	Proteobacteria	Gammaproteobacteria	Legionellales	Legionellaceae	__	3	0	0	0	0	0	0	0	0	0	0	0	0	0	0	0	0	0	0	0	0	0	0	0	0	0	0	2	0	0	0	0	0	0	0	0	0	0	0	0	0	0	0
Bacteria;Spirochaetota;Spirochaetia;Spirochaetales;Spirochaetaceae;Alkalispirochaeta	Bacteria	Spirochaetota	Spirochaetia	Spirochaetales	Spirochaetaceae	Alkalispirochaeta	0	0	0	0	0	0	0	0	0	0	0	0	0	0	0	0	0	0	0	0	0	0	0	5	0	0	0	0	0	0	0	0	0	0	0	0	0	0	0	0	0	0	0
Bacteria;Verrucomicrobiota;Verrucomicrobiae;Chthoniobacterales;Chthoniobacteraceae;__	Bacteria	Verrucomicrobiota	Verrucomicrobiae	Chthoniobacterales	Chthoniobacteraceae	__	0	0	0	0	0	2	0	0	0	0	0	0	0	0	0	0	0	0	0	0	0	0	0	0	0	0	3	0	0	0	0	0	0	0	0	0	0	0	0	0	0	0	0
Bacteria;Verrucomicrobiota;Verrucomicrobiae;Verrucomicrobiales;Verrucomicrobiaceae;Verrucomicrobium	Bacteria	Verrucomicrobiota	Verrucomicrobiae	Verrucomicrobiales	Verrucomicrobiaceae	Verrucomicrobium	0	0	0	0	0	0	0	0	0	0	0	5	0	0	0	0	0	0	0	0	0	0	0	0	0	0	0	0	0	0	0	0	0	0	0	0	0	0	0	0	0	0	0
Bacteria;WS4;uncultured bacterium;__;__;__	Bacteria	WS4	uncultured bacterium	__	__	__	0	0	0	0	0	0	0	0	0	0	0	0	0	0	0	0	0	0	0	0	0	0	0	0	0	0	0	0	0	0	0	0	0	0	0	0	0	0	0	0	0	0	0
Bacteria;Actinobacteriota;Acidimicrobiia;Microtrichales;Microtrichaceae;uncultured	Bacteria	Actinobacteriota	Acidimicrobiia	Microtrichales	Microtrichaceae	uncultured	0	0	0	0	0	0	0	0	0	0	0	0	0	0	0	0	0	0	0	4	0	0	0	0	0	0	0	0	0	0	0	0	0	0	0	0	0	0	0	0	0	0	0
Bacteria;Actinobacteriota;Thermoleophilia;Solirubrobacterales;67-14;uncultured bacterium	Bacteria	Actinobacteriota	Thermoleophilia	Solirubrobacterales	67-14	uncultured bacterium	0	0	0	0	0	0	0	4	0	0	0	0	0	0	0	0	0	0	0	0	0	0	0	0	0	0	0	0	0	0	0	0	0	0	0	0	0	0	0	0	0	0	0
Bacteria;Bacteroidota;Bacteroidia;Bacteroidales;FTLpost3;uncultured bacterium	Bacteria	Bacteroidota	Bacteroidia	Bacteroidales	FTLpost3	uncultured bacterium	0	0	0	0	0	0	0	0	0	0	0	0	0	0	0	0	0	0	0	0	0	0	0	0	0	0	0	0	0	0	0	0	0	0	0	0	0	0	0	0	0	0	0
Bacteria;Bacteroidota;Bacteroidia;Bacteroidetes VC2.1 Bac22;__;__	Bacteria	Bacteroidota	Bacteroidia	Bacteroidetes VC2.1 Bac22	__	__	0	0	0	0	0	0	0	0	0	0	0	0	0	0	0	0	0	0	0	0	0	0	0	0	0	0	0	0	0	0	0	0	0	0	0	0	0	0	0	0	0	0	0
Bacteria;Bacteroidota;Bacteroidia;Chitinophagales;Saprospiraceae;Aureispira	Bacteria	Bacteroidota	Bacteroidia	Chitinophagales	Saprospiraceae	Aureispira	0	0	0	0	0	0	0	0	0	0	0	0	0	0	0	0	0	0	0	0	0	0	4	0	0	0	0	0	0	0	0	0	0	0	0	0	0	0	0	0	0	0	0
Bacteria;Bacteroidota;Bacteroidia;Flavobacteriales;Weeksellaceae;__	Bacteria	Bacteroidota	Bacteroidia	Flavobacteriales	Weeksellaceae	__	0	0	0	0	0	0	0	0	0	0	0	0	0	0	0	0	0	0	0	0	0	0	0	0	0	0	0	0	2	0	0	0	0	0	0	0	0	0	0	0	0	0	0
Bacteria;Bacteroidota;Bacteroidia;SM1A07;uncultured bacterium;__	Bacteria	Bacteroidota	Bacteroidia	SM1A07	uncultured bacterium	__	0	0	0	0	0	0	0	0	0	0	0	0	0	0	0	0	0	0	0	0	0	0	0	0	0	0	0	0	0	0	0	0	0	0	0	0	4	0	0	0	0	0	0
Bacteria;Bacteroidota;SJA-28;uncultured bacterium;__;__	Bacteria	Bacteroidota	SJA-28	uncultured bacterium	__	__	0	0	0	0	0	0	0	0	0	0	0	0	0	0	0	0	0	0	0	0	0	0	0	0	0	0	0	0	0	0	0	0	0	0	0	0	0	0	0	0	0	0	0
Bacteria;Bdellovibrionota;Bdellovibrionia;Bdellovibrionales;Bdellovibrionaceae;OM27 clade	Bacteria	Bdellovibrionota	Bdellovibrionia	Bdellovibrionales	Bdellovibrionaceae	OM27 clade	0	0	0	0	0	0	4	0	0	0	0	0	0	0	0	0	0	0	0	0	0	0	0	0	0	0	0	0	0	0	0	0	0	0	0	0	0	0	0	0	0	0	0
Bacteria;Caldisericota;Caldisericia;Caldisericales;Caldisericaceae;Caldisericum	Bacteria	Caldisericota	Caldisericia	Caldisericales	Caldisericaceae	Caldisericum	0	0	0	0	0	0	0	0	0	0	0	0	0	0	0	0	0	0	0	0	0	0	0	4	0	0	0	0	0	0	0	0	0	0	0	0	0	0	0	0	0	0	0
Bacteria;Chloroflexi;Anaerolineae;Anaerolineales;Anaerolineaceae;Leptolinea	Bacteria	Chloroflexi	Anaerolineae	Anaerolineales	Anaerolineaceae	Leptolinea	0	0	0	0	0	0	0	0	0	0	0	0	0	0	0	0	0	0	0	0	0	0	0	0	0	0	0	0	0	0	0	0	2	0	0	0	0	0	0	0	0	0	2
Bacteria;Chloroflexi;Chloroflexia;Chloroflexales;Chloroflexaceae;__	Bacteria	Chloroflexi	Chloroflexia	Chloroflexales	Chloroflexaceae	__	0	0	0	0	0	0	0	0	0	0	0	0	0	0	0	0	0	0	0	0	0	0	0	0	0	0	0	0	0	0	0	0	0	0	0	0	0	0	0	0	0	0	0
Bacteria;Cloacimonadota;Cloacimonadia;Cloacimonadales;GZKB75;uncultured bacterium	Bacteria	Cloacimonadota	Cloacimonadia	Cloacimonadales	GZKB75	uncultured bacterium	0	0	0	0	0	0	0	0	0	0	0	0	0	0	0	0	0	0	0	0	0	0	0	0	0	0	0	0	0	0	0	0	0	0	0	0	4	0	0	0	0	0	0
Bacteria;Cyanobacteria;Cyanobacteriia;__;__;__	Bacteria	Cyanobacteria	Cyanobacteriia	__	__	__	0	0	0	0	0	0	4	0	0	0	0	0	0	0	0	0	0	0	0	0	0	0	0	0	0	0	0	0	0	0	0	0	0	0	0	0	0	0	0	0	0	0	0
Bacteria;Dependentiae;Babeliae;Babeliales;UBA12409;uncultured bacterium	Bacteria	Dependentiae	Babeliae	Babeliales	UBA12409	uncultured bacterium	0	0	0	0	0	0	0	0	0	0	0	0	0	0	0	0	0	0	0	0	0	0	0	0	0	0	0	0	0	0	0	0	0	0	0	0	0	0	0	0	0	0	0
Bacteria;Fibrobacterota;Fibrobacteria;Fibrobacterales;BBMC-4;uncultured bacterium	Bacteria	Fibrobacterota	Fibrobacteria	Fibrobacterales	BBMC-4	uncultured bacterium	0	0	0	0	0	0	0	0	0	0	0	0	0	0	0	0	0	0	0	0	0	0	0	0	0	0	0	0	0	0	0	0	4	0	0	0	0	0	0	0	0	0	0
Bacteria;Fibrobacterota;Fibrobacteria;Fibrobacterales;TG3;__	Bacteria	Fibrobacterota	Fibrobacteria	Fibrobacterales	TG3	__	0	0	0	0	0	0	0	0	0	0	0	0	0	0	0	0	0	0	0	0	0	0	0	0	0	0	0	0	0	0	0	0	0	0	0	0	0	0	0	0	0	0	0
Bacteria;Firmicutes;Clostridia;Clostridiales;Caloramatoraceae;uncultured	Bacteria	Firmicutes	Clostridia	Clostridiales	Caloramatoraceae	uncultured	0	0	0	0	0	0	0	0	0	0	0	0	0	0	0	0	0	0	0	0	0	0	0	0	0	0	0	0	0	0	0	0	0	0	0	0	0	0	0	0	0	0	0
Bacteria;Firmicutes;Clostridia;Oscillospirales;uncultured;__	Bacteria	Firmicutes	Clostridia	Oscillospirales	uncultured	__	0	0	0	0	0	0	0	0	0	0	0	0	0	0	0	0	0	0	0	0	0	0	0	0	0	0	0	0	0	0	0	0	0	0	0	0	0	0	0	0	0	0	0
Bacteria;Firmicutes;Clostridia;uncultured;uncultured bacterium;__	Bacteria	Firmicutes	Clostridia	uncultured	uncultured bacterium	__	0	0	0	0	0	0	0	0	0	0	0	0	0	0	0	0	0	0	0	0	0	0	0	0	0	0	0	0	0	0	0	0	0	0	0	0	0	0	0	0	0	0	0
Bacteria;Patescibacteria;Microgenomatia;Candidatus Levybacteria;__;__	Bacteria	Patescibacteria	Microgenomatia	Candidatus Levybacteria	__	__	0	0	0	0	0	0	0	0	4	0	0	0	0	0	0	0	0	0	0	0	0	0	0	0	0	0	0	0	0	0	0	0	0	0	0	0	0	0	0	0	0	0	0
Bacteria;Patescibacteria;Parcubacteria;Candidatus Moranbacteria;__;__	Bacteria	Patescibacteria	Parcubacteria	Candidatus Moranbacteria	__	__	0	0	0	0	0	0	0	0	0	0	0	0	0	0	0	0	0	0	0	0	0	0	0	0	0	0	0	0	0	0	0	0	0	0	0	0	0	0	0	0	0	0	0
Bacteria;Patescibacteria;Parcubacteria;Candidatus Staskawiczbacteria;uncultured bacterium;__	Bacteria	Patescibacteria	Parcubacteria	Candidatus Staskawiczbacteria	uncultured bacterium	__	0	0	0	0	0	0	0	0	0	0	0	0	0	0	0	0	0	0	0	0	0	0	0	4	0	0	0	0	0	0	0	0	0	0	0	0	0	0	0	0	0	0	0
Bacteria;Patescibacteria;Parcubacteria;Candidatus Yanofskybacteria;__;__	Bacteria	Patescibacteria	Parcubacteria	Candidatus Yanofskybacteria	__	__	0	0	0	0	0	0	0	0	0	0	0	0	0	0	0	0	0	0	0	4	0	0	0	0	0	0	0	0	0	0	0	0	0	0	0	0	0	0	0	0	0	0	0
Bacteria;Patescibacteria;Parcubacteria;Candidatus Zambryskibacteria;__;__	Bacteria	Patescibacteria	Parcubacteria	Candidatus Zambryskibacteria	__	__	0	0	0	0	0	0	0	0	0	0	0	0	0	0	0	0	0	0	0	0	0	0	0	4	0	0	0	0	0	0	0	0	0	0	0	0	0	0	0	0	0	0	0
Bacteria;Proteobacteria;Alphaproteobacteria;Rhizobiales;Beijerinckiaceae;Microvirga	Bacteria	Proteobacteria	Alphaproteobacteria	Rhizobiales	Beijerinckiaceae	Microvirga	0	0	0	0	0	0	0	0	0	0	0	0	0	0	0	0	0	0	0	0	0	0	0	0	0	0	0	0	0	0	0	0	0	0	0	0	0	0	0	0	0	0	0
Bacteria;Proteobacteria;Alphaproteobacteria;Rhizobiales;Xanthobacteraceae;Pseudorhodoplanes	Bacteria	Proteobacteria	Alphaproteobacteria	Rhizobiales	Xanthobacteraceae	Pseudorhodoplanes	0	0	0	0	0	0	0	0	0	0	0	0	0	0	0	0	0	0	0	0	0	0	0	0	0	0	0	0	0	0	0	0	0	0	0	0	0	0	0	0	0	0	0
Bacteria;Proteobacteria;Alphaproteobacteria;Rhodospirillales;Magnetospirillaceae;Magnetospirillum	Bacteria	Proteobacteria	Alphaproteobacteria	Rhodospirillales	Magnetospirillaceae	Magnetospirillum	4	0	0	0	0	0	0	0	0	0	0	0	0	0	0	0	0	0	0	0	0	0	0	0	0	0	0	0	0	0	0	0	0	0	0	0	0	0	0	0	0	0	0
Bacteria;Proteobacteria;Gammaproteobacteria;Burkholderiales;Sutterellaceae;uncultured	Bacteria	Proteobacteria	Gammaproteobacteria	Burkholderiales	Sutterellaceae	uncultured	0	0	0	0	0	0	0	0	0	0	0	0	0	0	0	0	0	0	0	0	0	0	0	0	0	0	0	0	0	0	0	0	0	0	4	0	0	0	0	0	0	0	0
Bacteria;Proteobacteria;Gammaproteobacteria;Coxiellales;Coxiellaceae;__	Bacteria	Proteobacteria	Gammaproteobacteria	Coxiellales	Coxiellaceae	__	0	0	0	0	0	0	0	0	0	0	0	0	0	0	0	0	0	0	0	0	0	0	0	0	0	0	0	0	0	0	0	0	0	0	0	0	0	0	0	0	0	0	0
Bacteria;Proteobacteria;Gammaproteobacteria;Gammaproteobacteria Incertae Sedis;Unknown Family;Acidibacter	Bacteria	Proteobacteria	Gammaproteobacteria	Gammaproteobacteria Incertae Sedis	Unknown Family	Acidibacter	0	0	0	0	0	0	0	0	0	0	0	0	0	0	0	0	0	0	0	0	0	0	0	0	0	0	0	0	0	0	0	0	0	0	0	0	0	0	0	0	0	0	0
Bacteria;Proteobacteria;Gammaproteobacteria;uncultured;uncultured bacterium;__	Bacteria	Proteobacteria	Gammaproteobacteria	uncultured	uncultured bacterium	__	0	0	0	0	0	0	0	0	0	0	0	0	0	0	0	0	0	0	0	0	0	0	0	0	0	0	0	0	0	0	0	0	0	0	0	0	0	0	0	0	0	0	0
Bacteria;Verrucomicrobiota;Chlamydiae;Chlamydiales;Chlamydiales Incertae Sedis;Candidatus Similichlamydia	Bacteria	Verrucomicrobiota	Chlamydiae	Chlamydiales	Chlamydiales Incertae Sedis	Candidatus Similichlamydia	0	0	0	0	0	0	0	0	0	0	0	0	0	0	0	0	0	0	0	0	0	0	0	0	0	4	0	0	0	0	0	0	0	0	0	0	0	0	0	0	0	0	0
Bacteria;Verrucomicrobiota;Lentisphaeria;Victivallales;Victivallaceae;uncultured bacterium	Bacteria	Verrucomicrobiota	Lentisphaeria	Victivallales	Victivallaceae	uncultured bacterium	0	0	0	0	0	0	0	0	0	0	0	0	0	0	0	0	0	0	0	0	0	0	0	0	0	0	0	0	0	0	0	0	0	0	0	0	0	0	0	0	0	0	0
Bacteria;Actinobacteriota;Acidimicrobiia;Microtrichales;Iamiaceae;__	Bacteria	Actinobacteriota	Acidimicrobiia	Microtrichales	Iamiaceae	__	0	0	0	0	0	0	0	0	0	0	0	0	0	0	0	0	0	0	0	0	0	0	0	0	0	0	0	0	0	0	0	0	0	0	0	0	3	0	0	0	0	0	0
Bacteria;Actinobacteriota;Actinobacteria;Pseudonocardiales;Pseudonocardiaceae;Pseudonocardia	Bacteria	Actinobacteriota	Actinobacteria	Pseudonocardiales	Pseudonocardiaceae	Pseudonocardia	0	0	0	0	0	0	0	0	0	0	0	0	0	0	0	0	0	0	0	0	0	0	0	0	0	0	0	0	0	0	0	0	0	0	0	0	0	0	0	0	0	0	0
Bacteria;Actinobacteriota;Thermoleophilia;Solirubrobacterales;Solirubrobacteraceae;__	Bacteria	Actinobacteriota	Thermoleophilia	Solirubrobacterales	Solirubrobacteraceae	__	0	0	0	0	0	0	0	0	0	0	0	0	0	0	0	0	0	0	0	0	0	0	0	0	0	0	0	0	0	0	0	0	0	0	0	0	0	0	0	0	0	0	0
Bacteria;Bacteroidota;Bacteroidia;Bacteroidales;Marinilabiliaceae;uncultured	Bacteria	Bacteroidota	Bacteroidia	Bacteroidales	Marinilabiliaceae	uncultured	0	0	0	0	0	0	0	0	0	0	0	0	0	0	0	0	0	0	0	0	0	0	0	0	0	0	3	0	0	0	0	0	0	0	0	0	0	0	0	0	0	0	0
Bacteria;Bacteroidota;Bacteroidia;Bacteroidales;Rikenellaceae;Anaerocella	Bacteria	Bacteroidota	Bacteroidia	Bacteroidales	Rikenellaceae	Anaerocella	0	0	0	0	0	0	0	0	0	0	0	0	0	0	0	0	3	0	0	0	0	0	0	0	0	0	0	0	0	0	0	0	0	0	0	0	0	0	0	0	0	0	0
Bacteria;Bacteroidota;Bacteroidia;Bacteroidales;Rikenellaceae;DMER64	Bacteria	Bacteroidota	Bacteroidia	Bacteroidales	Rikenellaceae	DMER64	0	0	0	0	0	0	0	0	0	0	0	0	0	0	0	0	0	0	0	0	0	0	0	0	0	0	0	0	0	0	0	0	0	0	0	0	0	0	0	3	0	0	0
Bacteria;Bacteroidota;Bacteroidia;Cytophagales;Cytophagaceae;Sporocytophaga	Bacteria	Bacteroidota	Bacteroidia	Cytophagales	Cytophagaceae	Sporocytophaga	0	0	0	0	0	0	0	0	0	0	0	0	0	0	0	0	0	0	0	0	0	0	0	0	0	0	0	0	0	0	0	0	0	0	0	0	0	0	0	0	0	0	0
Bacteria;Bacteroidota;Bacteroidia;Cytophagales;MWH-CFBk5;__	Bacteria	Bacteroidota	Bacteroidia	Cytophagales	MWH-CFBk5	__	0	0	0	0	0	0	0	0	0	0	0	0	0	0	0	0	0	0	0	3	0	0	0	0	0	0	0	0	0	0	0	0	0	0	0	0	0	0	0	0	0	0	0
Bacteria;Bacteroidota;Bacteroidia;Sphingobacteriales;AKYH767;uncultured bacterium	Bacteria	Bacteroidota	Bacteroidia	Sphingobacteriales	AKYH767	uncultured bacterium	0	0	0	0	0	0	0	0	0	0	0	0	0	0	0	0	0	0	0	0	0	0	0	0	0	0	0	0	3	0	0	0	0	0	0	0	0	0	0	0	0	0	0
Bacteria;Bacteroidota;Ignavibacteria;Ignavibacteriales;Ignavibacteriaceae;Ignavibacterium	Bacteria	Bacteroidota	Ignavibacteria	Ignavibacteriales	Ignavibacteriaceae	Ignavibacterium	0	0	0	0	0	0	0	0	0	0	0	0	0	0	0	0	0	0	0	0	0	0	0	0	0	0	0	0	0	0	0	0	0	0	0	0	0	3	0	0	0	0	0
Bacteria;Chloroflexi;KD4-96;uncultured bacterium;__;__	Bacteria	Chloroflexi	KD4-96	uncultured bacterium	__	__	0	0	0	0	0	0	0	0	0	0	0	0	0	0	0	0	0	0	0	0	0	0	0	0	0	0	0	0	0	0	0	0	0	0	0	0	0	0	0	0	0	0	0
Bacteria;Cyanobacteria;Cyanobacteriia;Cyanobacteriales;Microcystaceae;Chalicogloea CCALA 975	Bacteria	Cyanobacteria	Cyanobacteriia	Cyanobacteriales	Microcystaceae	Chalicogloea CCALA 975	0	0	0	0	0	0	0	0	0	0	0	0	0	0	0	0	0	0	0	0	0	3	0	0	0	0	0	0	0	0	0	0	0	0	0	0	0	0	0	0	0	0	0
Bacteria;Cyanobacteria;Vampirivibrionia;Obscuribacterales;Obscuribacteraceae;Candidatus Obscuribacter	Bacteria	Cyanobacteria	Vampirivibrionia	Obscuribacterales	Obscuribacteraceae	Candidatus Obscuribacter	0	0	0	0	0	0	0	0	0	0	0	0	0	0	0	0	0	3	0	0	0	0	0	0	0	0	0	0	0	0	0	0	0	0	0	0	0	0	0	0	0	0	0
Bacteria;Dependentiae;Babeliae;Babeliales;__;__	Bacteria	Dependentiae	Babeliae	Babeliales	__	__	0	3	0	0	0	0	0	0	0	0	0	0	0	0	0	0	0	0	0	0	0	0	0	0	0	0	0	0	0	0	0	0	0	0	0	0	0	0	0	0	0	0	0
Bacteria;Desulfobacterota;Desulfuromonadia;Desulfuromonadaceae;Desulfuromonas;__	Bacteria	Desulfobacterota	Desulfuromonadia	Desulfuromonadaceae	Desulfuromonas	__	0	0	0	0	0	0	0	0	0	0	0	0	0	0	0	0	0	0	0	0	0	0	0	0	0	0	0	0	0	0	0	0	0	0	0	0	0	0	0	0	0	0	0
Bacteria;Desulfobacterota;Syntrophorhabdia;Syntrophorhabdales;Syntrophorhabdaceae;Syntrophorhabdus	Bacteria	Desulfobacterota	Syntrophorhabdia	Syntrophorhabdales	Syntrophorhabdaceae	Syntrophorhabdus	0	0	0	0	0	0	0	0	0	0	0	0	0	0	0	0	0	0	0	0	0	0	0	0	0	0	0	0	0	0	0	0	3	0	0	0	0	0	0	0	0	0	0
Bacteria;Desulfobacterota;__;__;__;__	Bacteria	Desulfobacterota	__	__	__	__	0	0	0	0	0	0	0	0	0	0	0	0	0	0	0	0	0	0	0	0	0	0	0	3	0	0	0	0	0	0	0	0	0	0	0	0	0	0	0	0	0	0	0
Bacteria;Elusimicrobiota;Elusimicrobia;MVP-88;uncultured bacterium;__	Bacteria	Elusimicrobiota	Elusimicrobia	MVP-88	uncultured bacterium	__	0	0	0	0	0	0	0	0	0	0	0	0	0	0	0	0	0	0	0	0	0	3	0	0	0	0	0	0	0	0	0	0	0	0	0	0	0	0	0	0	0	0	0
Bacteria;Fibrobacterota;Fibrobacteria;Fibrobacterales;MAT-CR-H6-H10;uncultured organism	Bacteria	Fibrobacterota	Fibrobacteria	Fibrobacterales	MAT-CR-H6-H10	uncultured organism	0	0	0	0	0	0	0	0	0	0	0	0	0	0	0	0	0	0	0	0	0	0	0	0	0	0	0	0	0	0	0	0	0	0	0	0	3	0	0	0	0	0	0
Bacteria;Fibrobacterota;Fibrobacteria;Fibrobacterales;__;__	Bacteria	Fibrobacterota	Fibrobacteria	Fibrobacterales	__	__	0	0	0	0	0	0	0	0	0	0	0	0	0	0	0	0	0	0	0	0	0	0	0	0	0	0	0	0	0	0	0	0	0	0	0	0	0	0	0	0	0	0	0
Bacteria;Firmicutes;Bacilli;Izemoplasmatales;uncultured bacterium;__	Bacteria	Firmicutes	Bacilli	Izemoplasmatales	uncultured bacterium	__	0	0	0	0	0	0	0	0	0	0	0	0	0	0	0	0	0	0	0	0	0	0	0	0	0	0	0	0	0	0	0	0	0	0	0	0	0	0	0	0	0	0	0
Bacteria;Firmicutes;Clostridia;Clostridia UCG-014;__;__	Bacteria	Firmicutes	Clostridia	Clostridia UCG-014	__	__	0	0	0	0	0	0	0	0	0	0	0	0	0	0	0	0	0	0	0	0	0	0	0	3	0	0	0	0	0	0	0	0	0	0	0	0	0	0	0	0	0	0	0
Bacteria;Firmicutes;Clostridia;Oscillospirales;Oscillospiraceae;UCG-005	Bacteria	Firmicutes	Clostridia	Oscillospirales	Oscillospiraceae	UCG-005	0	0	0	0	0	0	0	0	0	0	0	0	0	0	0	0	0	0	0	0	0	0	0	0	0	0	0	0	0	0	0	0	0	0	0	0	3	0	0	0	0	0	0
Bacteria;Firmicutes;Clostridia;Peptostreptococcales-Tissierellales;Anaerovoracaceae;Family XIII UCG-001	Bacteria	Firmicutes	Clostridia	Peptostreptococcales-Tissierellales	Anaerovoracaceae	Family XIII UCG-001	0	0	0	0	0	0	0	0	0	0	0	0	0	0	0	0	0	0	0	0	0	0	0	0	0	0	0	0	3	0	0	0	0	0	0	0	0	0	0	0	0	0	0
Bacteria;Firmicutes;Clostridia;Peptostreptococcales-Tissierellales;Anoxynatronum;uncultured bacterium	Bacteria	Firmicutes	Clostridia	Peptostreptococcales-Tissierellales	Anoxynatronum	uncultured bacterium	0	0	0	0	0	0	0	0	0	0	0	0	0	0	0	0	3	0	0	0	0	0	0	0	0	0	0	0	0	0	0	0	0	0	0	0	0	0	0	0	0	0	0
Bacteria;Firmicutes;Desulfitobacteriia;Desulfitobacteriales;Desulfitobacteriaceae;Desulfosporosinus	Bacteria	Firmicutes	Desulfitobacteriia	Desulfitobacteriales	Desulfitobacteriaceae	Desulfosporosinus	0	0	0	0	0	0	0	0	0	0	0	0	0	0	0	0	0	0	0	0	0	0	0	0	3	0	0	0	0	0	0	0	0	0	0	0	0	0	0	0	0	0	0
Bacteria;Firmicutes;Limnochordia;Hydrogenispora;uncultured bacterium;__	Bacteria	Firmicutes	Limnochordia	Hydrogenispora	uncultured bacterium	__	0	0	0	0	0	0	0	0	0	0	0	0	0	0	0	0	0	0	0	0	0	0	0	0	0	0	0	0	0	0	0	0	0	0	0	0	0	0	0	0	0	0	3
Bacteria;Firmicutes;Limnochordia;__;__;__	Bacteria	Firmicutes	Limnochordia	__	__	__	0	0	0	0	0	0	0	0	0	0	0	0	0	0	0	0	0	0	0	0	0	0	0	0	0	0	0	0	0	0	0	0	0	0	0	0	0	0	0	0	0	0	0
Bacteria;Firmicutes;Negativicutes;Acidaminococcales;Acidaminococcaceae;__	Bacteria	Firmicutes	Negativicutes	Acidaminococcales	Acidaminococcaceae	__	0	0	0	0	0	0	0	0	0	3	0	0	0	0	0	0	0	0	0	0	0	0	0	0	0	0	0	0	0	0	0	0	0	0	0	0	0	0	0	0	0	0	0
Bacteria;Myxococcota;__;__;__;__	Bacteria	Myxococcota	__	__	__	__	0	0	0	0	0	0	0	0	0	0	0	0	0	0	0	0	0	0	0	0	0	0	0	0	0	0	0	0	0	0	0	0	0	0	0	0	0	0	0	0	0	0	0
Bacteria;Nitrospirota;Leptospirillia;Leptospirillales;Leptospirillaceae;Leptospirillum	Bacteria	Nitrospirota	Leptospirillia	Leptospirillales	Leptospirillaceae	Leptospirillum	0	0	0	0	0	0	0	0	0	0	0	0	0	0	0	0	0	0	0	3	0	0	0	0	0	0	0	0	0	0	0	0	0	0	0	0	0	0	0	0	0	0	0
Bacteria;Patescibacteria;ABY1;__;__;__	Bacteria	Patescibacteria	ABY1	__	__	__	0	0	0	0	0	0	0	0	0	0	0	0	0	0	0	0	0	0	0	3	0	0	0	0	0	0	0	0	0	0	0	0	0	0	0	0	0	0	0	0	0	0	0
Bacteria;Patescibacteria;Gracilibacteria;Candidatus Abawacabacteria;__;__	Bacteria	Patescibacteria	Gracilibacteria	Candidatus Abawacabacteria	__	__	0	0	0	0	0	0	0	0	0	0	0	0	0	0	0	0	0	0	0	3	0	0	0	0	0	0	0	0	0	0	0	0	0	0	0	0	0	0	0	0	0	0	0
Bacteria;Patescibacteria;Parcubacteria;GWA2-38-13b;uncultured bacterium;__	Bacteria	Patescibacteria	Parcubacteria	GWA2-38-13b	uncultured bacterium	__	0	0	0	0	0	0	0	0	3	0	0	0	0	0	0	0	0	0	0	0	0	0	0	0	0	0	0	0	0	0	0	0	0	0	0	0	0	0	0	0	0	0	0
Bacteria;Planctomycetota;Phycisphaerae;Tepidisphaerales;WD2101 soil group;uncultured bacterium	Bacteria	Planctomycetota	Phycisphaerae	Tepidisphaerales	WD2101 soil group	uncultured bacterium	0	0	0	0	0	0	0	0	0	0	0	0	0	0	0	0	0	0	0	0	0	0	0	0	3	0	0	0	0	0	0	0	0	0	0	0	0	0	0	0	0	0	0
Bacteria;Planctomycetota;vadinHA49;uncultured organism;__;__	Bacteria	Planctomycetota	vadinHA49	uncultured organism	__	__	3	0	0	0	0	0	0	0	0	0	0	0	0	0	0	0	0	0	0	0	0	0	0	0	0	0	0	0	0	0	0	0	0	0	0	0	0	0	0	0	0	0	0
Bacteria;Proteobacteria;Alphaproteobacteria;Rhizobiales;Rhizobiaceae;Ahrensia	Bacteria	Proteobacteria	Alphaproteobacteria	Rhizobiales	Rhizobiaceae	Ahrensia	0	0	0	0	0	0	0	0	0	0	0	0	0	0	0	0	0	0	0	0	0	0	0	0	0	0	0	0	0	0	0	0	0	0	0	0	0	0	0	0	0	0	0
Bacteria;Proteobacteria;Alphaproteobacteria;Rhodospirillales;Rhodospirillaceae;uncultured	Bacteria	Proteobacteria	Alphaproteobacteria	Rhodospirillales	Rhodospirillaceae	uncultured	3	0	0	0	0	0	0	0	0	0	0	0	0	0	0	0	0	0	0	0	0	0	0	0	0	0	0	0	0	0	0	0	0	0	0	0	0	0	0	0	0	0	0
Bacteria;Proteobacteria;Alphaproteobacteria;Rhodospirillales;__;__	Bacteria	Proteobacteria	Alphaproteobacteria	Rhodospirillales	__	__	0	0	0	0	0	0	0	0	0	0	0	0	0	0	0	0	0	0	0	3	0	0	0	0	0	0	0	0	0	0	0	0	0	0	0	0	0	0	0	0	0	0	0
Bacteria;Proteobacteria;Gammaproteobacteria;Arenicellales;Arenicellaceae;uncultured	Bacteria	Proteobacteria	Gammaproteobacteria	Arenicellales	Arenicellaceae	uncultured	0	0	0	0	0	0	0	0	0	0	0	0	0	0	0	0	0	0	0	0	0	0	0	0	0	0	0	0	0	0	0	0	0	0	0	0	0	0	0	0	0	0	0
Bacteria;Proteobacteria;Gammaproteobacteria;Burkholderiales;Burkholderiaceae;Pandoraea	Bacteria	Proteobacteria	Gammaproteobacteria	Burkholderiales	Burkholderiaceae	Pandoraea	3	0	0	0	0	0	0	0	0	0	0	0	0	0	0	0	0	0	0	0	0	0	0	0	0	0	0	0	0	0	0	0	0	0	0	0	0	0	0	0	0	0	0
Bacteria;Proteobacteria;Gammaproteobacteria;Burkholderiales;Neisseriaceae;Neisseria	Bacteria	Proteobacteria	Gammaproteobacteria	Burkholderiales	Neisseriaceae	Neisseria	0	0	0	0	0	0	0	0	0	0	0	0	0	0	0	0	0	0	0	0	0	0	0	0	0	0	0	0	0	0	0	0	0	0	0	0	0	0	0	0	0	0	0
Bacteria;Proteobacteria;Gammaproteobacteria;Burkholderiales;Oxalobacteraceae;Herminiimonas	Bacteria	Proteobacteria	Gammaproteobacteria	Burkholderiales	Oxalobacteraceae	Herminiimonas	0	0	0	0	0	0	0	0	0	0	0	0	0	0	0	0	0	0	0	0	0	0	0	0	0	0	0	0	0	0	0	0	3	0	0	0	0	0	0	0	0	0	0
Bacteria;Proteobacteria;Gammaproteobacteria;Ectothiorhodospirales;Ectothiorhodospiraceae;__	Bacteria	Proteobacteria	Gammaproteobacteria	Ectothiorhodospirales	Ectothiorhodospiraceae	__	0	0	0	0	0	0	0	0	0	0	0	0	0	0	0	0	0	0	0	0	0	0	0	0	0	3	0	0	0	0	0	0	0	0	0	0	0	0	0	0	0	0	0
Bacteria;Proteobacteria;Gammaproteobacteria;Francisellales;Francisellaceae;Francisella	Bacteria	Proteobacteria	Gammaproteobacteria	Francisellales	Francisellaceae	Francisella	0	0	0	0	0	0	0	0	0	0	0	0	0	0	0	0	0	0	0	0	0	0	0	0	0	0	0	0	0	0	0	0	0	0	0	0	3	0	0	0	0	0	0
Bacteria;Proteobacteria;Gammaproteobacteria;Piscirickettsiales;Piscirickettsiaceae;Candidatus Endoecteinascidia	Bacteria	Proteobacteria	Gammaproteobacteria	Piscirickettsiales	Piscirickettsiaceae	Candidatus Endoecteinascidia	0	0	0	0	0	0	0	0	0	0	0	0	0	0	0	0	0	0	0	0	0	0	0	0	0	0	0	0	0	0	0	0	0	0	0	0	0	0	0	0	0	0	0
Bacteria;Proteobacteria;Gammaproteobacteria;Salinisphaerales;Solimonadaceae;uncultured	Bacteria	Proteobacteria	Gammaproteobacteria	Salinisphaerales	Solimonadaceae	uncultured	0	0	0	0	0	0	0	0	0	0	0	0	0	0	0	0	0	0	0	3	0	0	0	0	0	0	0	0	0	0	0	0	0	0	0	0	0	0	0	0	0	0	0
Bacteria;Proteobacteria;Gammaproteobacteria;Xanthomonadales;Xanthomonadaceae;__	Bacteria	Proteobacteria	Gammaproteobacteria	Xanthomonadales	Xanthomonadaceae	__	0	0	0	0	0	0	0	0	0	0	0	0	0	0	0	0	0	3	0	0	0	0	0	0	0	0	0	0	0	0	0	0	0	0	0	0	0	0	0	0	0	0	0
Bacteria;Spirochaetota;Leptospirae;Leptospirales;Leptospiraceae;Turneriella	Bacteria	Spirochaetota	Leptospirae	Leptospirales	Leptospiraceae	Turneriella	0	0	0	0	0	0	0	0	0	0	0	0	0	0	0	0	0	0	0	0	0	0	3	0	0	0	0	0	0	0	0	0	0	0	0	0	0	0	0	0	0	0	0
Bacteria;Sumerlaeota;Sumerlaeia;Sumerlaeales;Sumerlaeaceae;Sumerlaea	Bacteria	Sumerlaeota	Sumerlaeia	Sumerlaeales	Sumerlaeaceae	Sumerlaea	0	0	0	0	0	0	0	0	0	0	0	0	0	0	0	0	0	0	0	0	0	0	0	0	0	0	0	0	0	0	0	0	3	0	0	0	0	0	0	0	0	0	0
Bacteria;Verrucomicrobiota;Lentisphaeria;Oligosphaerales;Lenti-02;__	Bacteria	Verrucomicrobiota	Lentisphaeria	Oligosphaerales	Lenti-02	__	0	0	0	0	0	0	0	0	0	0	0	0	0	0	0	0	0	0	0	0	0	0	0	0	0	0	0	0	0	0	0	0	0	0	0	0	3	0	0	0	0	0	0
Bacteria;Acidobacteriota;Holophagae;Subgroup 7;uncultured bacterium;__	Bacteria	Acidobacteriota	Holophagae	Subgroup 7	uncultured bacterium	__	0	0	0	0	0	0	0	0	0	0	0	0	0	0	0	0	0	0	0	0	0	0	0	0	0	0	0	0	0	0	0	0	0	0	0	0	0	0	0	0	0	0	0
Bacteria;Acidobacteriota;Thermoanaerobaculia;Thermoanaerobaculales;Thermoanaerobaculaceae;Subgroup 10	Bacteria	Acidobacteriota	Thermoanaerobaculia	Thermoanaerobaculales	Thermoanaerobaculaceae	Subgroup 10	0	0	0	0	0	0	0	0	0	0	0	0	0	0	0	0	0	0	0	0	0	0	0	0	0	0	0	0	0	0	0	0	0	0	0	0	0	0	0	0	0	0	0
Bacteria;Acidobacteriota;Vicinamibacteria;Subgroup 17;__;__	Bacteria	Acidobacteriota	Vicinamibacteria	Subgroup 17	__	__	0	0	0	0	0	0	0	0	0	0	0	0	0	0	0	0	0	0	0	0	0	0	0	0	0	0	0	0	0	0	0	0	0	0	0	0	0	0	0	2	0	0	0
Bacteria;Actinobacteriota;Acidimicrobiia;Microtrichales;uncultured;__	Bacteria	Actinobacteriota	Acidimicrobiia	Microtrichales	uncultured	__	0	0	0	0	0	0	0	0	0	0	0	0	0	0	0	0	0	0	0	0	0	0	0	0	0	0	0	0	0	0	0	0	0	0	0	0	0	0	0	0	0	0	0
Bacteria;Actinobacteriota;Actinobacteria;Frankiales;Sporichthyaceae;hgcI clade	Bacteria	Actinobacteriota	Actinobacteria	Frankiales	Sporichthyaceae	hgcI clade	0	0	0	0	0	0	0	2	0	0	0	0	0	0	0	0	0	0	0	0	0	0	0	0	0	0	0	0	0	0	0	0	0	0	0	0	0	0	0	0	0	0	0
Bacteria;Actinobacteriota;Actinobacteria;Propionibacteriales;Propionibacteriaceae;Propionicicella	Bacteria	Actinobacteriota	Actinobacteria	Propionibacteriales	Propionibacteriaceae	Propionicicella	0	0	0	0	0	0	0	0	0	0	2	0	0	0	0	0	0	0	0	0	0	0	0	0	0	0	0	0	0	0	0	0	0	0	0	0	0	0	0	0	0	0	0
Bacteria;Actinobacteriota;Coriobacteriia;Coriobacteriales;__;__	Bacteria	Actinobacteriota	Coriobacteriia	Coriobacteriales	__	__	0	0	0	0	0	0	0	0	0	0	0	0	0	0	0	0	0	0	0	0	0	2	0	0	0	0	0	0	0	0	0	0	0	0	0	0	0	0	0	0	0	0	0
Bacteria;Actinobacteriota;Thermoleophilia;Solirubrobacterales;Solirubrobacteraceae;Conexibacter	Bacteria	Actinobacteriota	Thermoleophilia	Solirubrobacterales	Solirubrobacteraceae	Conexibacter	0	0	0	0	0	0	0	0	0	0	0	0	0	0	0	0	0	0	0	0	0	0	0	0	0	0	0	0	0	0	0	0	0	0	0	0	0	0	0	0	0	0	0
Bacteria;Actinobacteriota;Thermoleophilia;Solirubrobacterales;Solirubrobacteraceae;Solirubrobacter	Bacteria	Actinobacteriota	Thermoleophilia	Solirubrobacterales	Solirubrobacteraceae	Solirubrobacter	0	0	0	0	0	0	0	0	0	0	0	0	0	0	0	0	0	0	0	0	0	0	0	0	0	0	0	0	0	0	0	0	0	0	0	0	0	0	0	0	0	0	0
Bacteria;Actinobacteriota;__;__;__;__	Bacteria	Actinobacteriota	__	__	__	__	0	0	0	0	0	0	0	0	0	0	0	0	0	0	0	0	0	0	0	2	0	0	0	0	0	0	0	0	0	0	0	0	0	0	0	0	0	0	0	0	0	0	0
Bacteria;Bacteroidota;Bacteroidia;Bacteroidales;Tannerellaceae;Tannerella	Bacteria	Bacteroidota	Bacteroidia	Bacteroidales	Tannerellaceae	Tannerella	0	0	0	0	0	0	0	0	0	0	0	0	0	0	0	0	0	0	2	0	0	0	0	0	0	0	0	0	0	0	0	0	0	0	0	0	0	0	0	0	0	0	0
Bacteria;Bacteroidota;Bacteroidia;Chitinophagales;Saprospiraceae;Phaeodactylibacter	Bacteria	Bacteroidota	Bacteroidia	Chitinophagales	Saprospiraceae	Phaeodactylibacter	0	0	0	0	0	0	0	0	0	0	0	0	0	0	0	0	0	0	0	0	0	0	0	0	0	2	0	0	0	0	0	0	0	0	0	0	0	0	0	0	0	0	0
Bacteria;Bacteroidota;Bacteroidia;Cytophagales;Microscillaceae;Ohtaekwangia	Bacteria	Bacteroidota	Bacteroidia	Cytophagales	Microscillaceae	Ohtaekwangia	0	0	0	0	0	0	0	0	0	0	0	0	0	0	0	0	0	0	0	0	0	0	0	0	0	0	0	0	0	0	0	0	0	0	0	0	0	0	0	0	0	0	0
Bacteria;Bacteroidota;Bacteroidia;Flavobacteriales;NS9 marine group;__	Bacteria	Bacteroidota	Bacteroidia	Flavobacteriales	NS9 marine group	__	0	0	0	0	0	0	0	0	0	0	0	0	0	0	0	0	0	0	0	0	0	0	0	0	0	0	0	0	0	0	0	0	2	0	0	0	0	0	0	0	0	0	0
Bacteria;Caldisericota;Caldisericia;Caldisericales;WCHB1-02;__	Bacteria	Caldisericota	Caldisericia	Caldisericales	WCHB1-02	__	0	0	0	0	0	0	0	0	0	0	0	0	0	0	0	0	0	0	0	0	0	0	0	0	0	0	0	0	0	0	0	0	0	0	0	0	0	0	0	0	0	0	0
Bacteria;Calditrichota;Calditrichia;Calditrichales;Calditrichaceae;__	Bacteria	Calditrichota	Calditrichia	Calditrichales	Calditrichaceae	__	0	0	0	0	0	0	0	0	0	0	0	0	0	0	0	0	0	0	0	0	0	0	0	0	0	0	0	0	0	0	0	0	0	0	0	0	2	0	0	0	0	0	0
Bacteria;Chloroflexi;Anaerolineae;SJA-15;uncultured bacterium;__	Bacteria	Chloroflexi	Anaerolineae	SJA-15	uncultured bacterium	__	0	0	0	0	0	0	0	0	0	0	0	0	0	0	0	0	0	0	0	0	0	0	0	0	0	0	0	0	0	0	0	0	0	0	0	0	0	0	0	0	0	0	0
Bacteria;Chloroflexi;Chloroflexia;Thermomicrobiales;JG30-KF-CM45;__	Bacteria	Chloroflexi	Chloroflexia	Thermomicrobiales	JG30-KF-CM45	__	0	0	0	0	0	0	0	0	0	0	0	0	0	0	0	0	0	0	0	0	0	0	0	0	0	0	0	0	0	0	0	0	0	0	0	0	0	0	0	0	0	0	0
Bacteria;Chloroflexi;Dehalococcoidia;__;__;__	Bacteria	Chloroflexi	Dehalococcoidia	__	__	__	0	0	0	0	0	0	0	0	0	0	0	0	0	0	0	0	0	0	0	0	0	2	0	0	0	0	0	0	0	0	0	0	0	0	0	0	0	0	0	0	0	0	0
Bacteria;Cloacimonadota;Cloacimonadia;Cloacimonadales;Cloacimonadaceae;uncultured bacterium	Bacteria	Cloacimonadota	Cloacimonadia	Cloacimonadales	Cloacimonadaceae	uncultured bacterium	0	0	0	0	0	0	0	0	0	0	0	0	0	0	0	0	0	0	0	0	0	0	0	0	0	0	0	0	0	0	0	0	2	0	0	0	0	0	0	0	0	0	0
Bacteria;Cyanobacteria;Cyanobacteriia;Synechococcales;Synechococcales Incertae Sedis;Schizothrix LEGE 07164	Bacteria	Cyanobacteria	Cyanobacteriia	Synechococcales	Synechococcales Incertae Sedis	Schizothrix LEGE 07164	0	0	0	0	0	0	0	0	0	0	0	0	0	0	0	0	0	0	0	0	0	0	0	0	0	0	0	0	0	0	0	0	0	0	0	0	0	0	0	0	0	0	0
Bacteria;Desulfobacterota;Desulfobacteria;Desulfobacterales;Desulfococcaceae;uncultured	Bacteria	Desulfobacterota	Desulfobacteria	Desulfobacterales	Desulfococcaceae	uncultured	0	0	0	0	0	0	0	0	0	0	0	0	0	0	0	0	0	0	0	0	0	0	0	0	0	0	0	2	0	0	0	0	0	0	0	0	0	0	0	0	0	0	0
Bacteria;Desulfobacterota;Desulfobulbia;Desulfobulbales;Desulfocapsaceae;__	Bacteria	Desulfobacterota	Desulfobulbia	Desulfobulbales	Desulfocapsaceae	__	0	0	0	0	0	0	0	0	0	0	0	0	0	0	0	0	2	0	0	0	0	0	0	0	0	0	0	0	0	0	0	0	0	0	0	0	0	0	0	0	0	0	0
Bacteria;Desulfobacterota;Desulfuromonadia;PB19;__;__	Bacteria	Desulfobacterota	Desulfuromonadia	PB19	__	__	0	0	0	0	0	0	0	0	0	0	0	0	0	0	0	0	0	0	0	0	0	0	0	0	0	0	0	0	0	0	0	0	0	0	0	0	0	0	0	0	0	0	0
Bacteria;Desulfobacterota;Syntrophobacteria;Syntrophobacterales;Syntrophobacteraceae;Syntrophobacter	Bacteria	Desulfobacterota	Syntrophobacteria	Syntrophobacterales	Syntrophobacteraceae	Syntrophobacter	0	0	0	0	0	0	0	0	0	0	0	0	0	0	0	0	0	0	0	0	0	0	0	0	0	0	0	0	0	0	0	0	0	0	0	0	2	0	0	0	0	0	0
Bacteria;Elusimicrobiota;Elusimicrobia;Elusimicrobiales;Elusimicrobiaceae;Elusimicrobium	Bacteria	Elusimicrobiota	Elusimicrobia	Elusimicrobiales	Elusimicrobiaceae	Elusimicrobium	0	0	0	0	0	0	0	0	0	0	0	0	0	0	0	0	0	0	0	0	0	0	0	0	0	0	0	0	0	0	0	0	0	0	0	0	0	0	0	0	0	0	0
Bacteria;Firmicutes;Bacilli;Entomoplasmatales;Entomoplasmatales Incertae Sedis;Candidatus Hepatoplasma	Bacteria	Firmicutes	Bacilli	Entomoplasmatales	Entomoplasmatales Incertae Sedis	Candidatus Hepatoplasma	0	0	0	0	0	0	0	0	0	0	0	0	0	0	0	0	0	0	0	0	0	2	0	0	0	0	0	0	0	0	0	0	0	0	0	0	0	0	0	0	0	0	0
Bacteria;Firmicutes;Bacilli;Mycoplasmatales;Mycoplasmataceae;Candidatus Bacilloplasma	Bacteria	Firmicutes	Bacilli	Mycoplasmatales	Mycoplasmataceae	Candidatus Bacilloplasma	0	0	0	0	0	0	0	0	0	0	0	0	0	0	0	0	0	0	0	0	0	0	0	2	0	0	0	0	0	0	0	0	0	0	0	0	0	0	0	0	0	0	0
Bacteria;Firmicutes;Clostridia;Peptostreptococcales-Tissierellales;Anaerovoracaceae;Mogibacterium	Bacteria	Firmicutes	Clostridia	Peptostreptococcales-Tissierellales	Anaerovoracaceae	Mogibacterium	0	0	0	0	0	0	0	0	0	0	0	0	0	0	0	0	0	0	0	0	0	0	0	0	0	0	0	0	0	0	0	2	0	0	0	0	0	0	0	0	0	0	0
Bacteria;Firmicutes;Incertae Sedis;DTU014;uncultured bacterium;__	Bacteria	Firmicutes	Incertae Sedis	DTU014	uncultured bacterium	__	0	0	0	0	0	0	0	0	0	0	0	0	0	0	0	0	0	0	0	0	0	0	0	0	0	0	0	0	0	0	0	0	0	0	0	0	0	0	0	2	0	0	0
Bacteria;Firmicutes;Negativicutes;__;__;__	Bacteria	Firmicutes	Negativicutes	__	__	__	0	0	0	0	0	0	0	0	0	2	0	0	0	0	0	0	0	0	0	0	0	0	0	0	0	0	0	0	0	0	0	0	0	0	0	0	0	0	0	0	0	0	0
Bacteria;Myxococcota;Myxococcia;Myxococcales;Myxococcaceae;__	Bacteria	Myxococcota	Myxococcia	Myxococcales	Myxococcaceae	__	0	0	0	0	0	0	0	0	0	0	0	0	0	0	0	0	0	0	0	0	0	0	0	0	0	0	0	0	0	0	0	0	0	0	0	0	0	0	0	0	0	0	0
Bacteria;Myxococcota;Polyangia;Blfdi19;__;__	Bacteria	Myxococcota	Polyangia	Blfdi19	__	__	0	0	0	0	0	0	0	0	0	0	0	0	0	0	0	0	0	0	0	0	0	0	0	0	0	0	0	0	0	0	0	0	0	0	0	0	0	0	0	0	0	0	0
Bacteria;Myxococcota;Polyangia;Polyangiales;BIrii41;uncultured bacterium	Bacteria	Myxococcota	Polyangia	Polyangiales	BIrii41	uncultured bacterium	0	0	0	0	0	0	0	0	0	0	0	0	0	0	0	0	0	0	0	0	0	0	0	0	0	0	0	0	0	0	0	0	0	0	0	0	0	0	0	0	0	0	0
Bacteria;NKB15;__;__;__;__	Bacteria	NKB15	__	__	__	__	0	0	0	0	0	0	0	0	0	0	0	0	0	0	0	0	0	0	0	0	0	0	0	2	0	0	0	0	0	0	0	0	0	0	0	0	0	0	0	0	0	0	0
Bacteria;Patescibacteria;Gracilibacteria;uncultured organism;__;__	Bacteria	Patescibacteria	Gracilibacteria	uncultured organism	__	__	0	0	0	0	0	0	0	0	0	0	0	0	0	0	0	0	0	0	0	2	0	0	0	0	0	0	0	0	0	0	0	0	0	0	0	0	0	0	0	0	0	0	0
Bacteria;Patescibacteria;Saccharimonadia;Saccharimonadales;LWQ8;__	Bacteria	Patescibacteria	Saccharimonadia	Saccharimonadales	LWQ8	__	0	0	0	0	0	0	0	0	0	0	0	0	0	0	0	0	0	0	0	0	0	0	0	0	0	0	0	0	0	0	0	0	0	0	0	0	0	0	0	0	0	0	0
Bacteria;Patescibacteria;WWE3;__;__;__	Bacteria	Patescibacteria	WWE3	__	__	__	0	0	0	0	0	0	0	0	0	0	0	0	0	0	0	0	0	0	0	0	0	0	0	0	0	0	0	0	0	0	0	0	0	0	0	0	0	0	0	0	0	0	0
Bacteria;Planctomycetota;Planctomycetes;Pirellulales;Pirellulaceae;Pir4 lineage	Bacteria	Planctomycetota	Planctomycetes	Pirellulales	Pirellulaceae	Pir4 lineage	0	0	0	0	0	0	0	0	0	0	0	0	0	0	0	0	0	2	0	0	0	0	0	0	0	0	0	0	0	0	0	0	0	0	0	0	0	0	0	0	0	0	0
Bacteria;Planctomycetota;Planctomycetes;Planctomycetales;Rubinisphaeraceae;uncultured	Bacteria	Planctomycetota	Planctomycetes	Planctomycetales	Rubinisphaeraceae	uncultured	0	0	0	0	0	0	0	0	0	0	0	0	0	0	0	0	0	0	0	0	0	0	0	0	0	2	0	0	0	0	0	0	0	0	0	0	0	0	0	0	0	0	0
Bacteria;Proteobacteria;Alphaproteobacteria;Caedibacterales;Caedibacteraceae;__	Bacteria	Proteobacteria	Alphaproteobacteria	Caedibacterales	Caedibacteraceae	__	0	0	0	0	0	0	0	0	0	0	0	0	0	0	0	0	0	0	0	0	0	0	0	0	0	0	0	0	0	0	0	0	0	0	0	0	0	0	0	0	0	0	0
Bacteria;Proteobacteria;Alphaproteobacteria;Caulobacterales;Hyphomonadaceae;UKL13-1	Bacteria	Proteobacteria	Alphaproteobacteria	Caulobacterales	Hyphomonadaceae	UKL13-1	0	0	0	0	0	0	0	0	0	0	0	0	0	0	0	0	0	0	0	0	0	0	0	0	0	0	0	0	0	0	0	0	0	0	0	0	0	0	0	0	0	0	0
Bacteria;Proteobacteria;Alphaproteobacteria;Defluviicoccales;Defluviicoccaceae;Defluviicoccus	Bacteria	Proteobacteria	Alphaproteobacteria	Defluviicoccales	Defluviicoccaceae	Defluviicoccus	0	0	0	0	0	0	0	0	0	0	0	0	0	0	0	0	0	0	0	0	0	0	0	0	0	0	0	0	0	0	0	0	0	0	0	0	0	0	0	0	0	0	0
Bacteria;Proteobacteria;Alphaproteobacteria;Micavibrionales;__;__	Bacteria	Proteobacteria	Alphaproteobacteria	Micavibrionales	__	__	0	0	0	0	0	0	0	0	0	2	0	0	0	0	0	0	0	0	0	0	0	0	0	0	0	0	0	0	0	0	0	0	0	0	0	0	0	0	0	0	0	0	0
Bacteria;Proteobacteria;Alphaproteobacteria;Rhizobiales;Rhizobiaceae;__	Bacteria	Proteobacteria	Alphaproteobacteria	Rhizobiales	Rhizobiaceae	__	0	0	0	0	0	0	0	0	0	0	0	0	0	0	0	0	0	0	0	0	0	0	0	0	0	0	2	0	0	0	0	0	0	0	0	0	0	0	0	0	0	0	0
Bacteria;Proteobacteria;Alphaproteobacteria;Rhizobiales;Xanthobacteraceae;uncultured	Bacteria	Proteobacteria	Alphaproteobacteria	Rhizobiales	Xanthobacteraceae	uncultured	0	0	0	0	0	0	0	0	0	0	0	0	0	0	0	0	0	0	0	0	0	0	0	0	0	0	0	0	0	0	0	0	0	0	0	0	0	0	0	0	0	0	0
Bacteria;Proteobacteria;Alphaproteobacteria;Rickettsiales;Fokiniaceae;__	Bacteria	Proteobacteria	Alphaproteobacteria	Rickettsiales	Fokiniaceae	__	0	0	0	0	0	0	2	0	0	0	0	0	0	0	0	0	0	0	0	0	0	0	0	0	0	0	0	0	0	0	0	0	0	0	0	0	0	0	0	0	0	0	0
Bacteria;Proteobacteria;Alphaproteobacteria;SAR11 clade;Clade III;uncultured bacterium	Bacteria	Proteobacteria	Alphaproteobacteria	SAR11 clade	Clade III	uncultured bacterium	0	0	0	0	0	0	0	0	0	0	0	0	0	0	0	0	0	0	0	0	0	0	0	0	0	0	0	0	0	0	0	0	0	0	0	0	0	0	0	0	0	0	0
Bacteria;Proteobacteria;Gammaproteobacteria;Burkholderiales;Chromobacteriaceae;Chromobacterium	Bacteria	Proteobacteria	Gammaproteobacteria	Burkholderiales	Chromobacteriaceae	Chromobacterium	0	0	0	0	0	0	0	0	0	0	0	0	0	0	0	0	0	0	2	0	0	0	0	0	0	0	0	0	0	0	0	0	0	0	0	0	0	0	0	0	0	0	0
Bacteria;Proteobacteria;Gammaproteobacteria;Burkholderiales;Neisseriaceae;__	Bacteria	Proteobacteria	Gammaproteobacteria	Burkholderiales	Neisseriaceae	__	2	0	0	0	0	0	0	0	0	0	0	0	0	0	0	0	0	0	0	0	0	0	0	0	0	0	0	0	0	0	0	0	0	0	0	0	0	0	0	0	0	0	0
Bacteria;Proteobacteria;Gammaproteobacteria;Burkholderiales;TRA3-20;uncultured bacterium	Bacteria	Proteobacteria	Gammaproteobacteria	Burkholderiales	TRA3-20	uncultured bacterium	0	0	0	0	0	0	0	0	0	0	0	0	0	0	0	0	0	0	0	0	0	0	0	2	0	0	0	0	0	0	0	0	0	0	0	0	0	0	0	0	0	0	0
Bacteria;Proteobacteria;Gammaproteobacteria;Methylococcales;Methylomonadaceae;__	Bacteria	Proteobacteria	Gammaproteobacteria	Methylococcales	Methylomonadaceae	__	0	0	0	0	0	0	0	0	0	0	0	2	0	0	0	0	0	0	0	0	0	0	0	0	0	0	0	0	0	0	0	0	0	0	0	0	0	0	0	0	0	0	0
Bacteria;Proteobacteria;Gammaproteobacteria;Oceanospirillales;Pseudohongiellaceae;Pseudohongiella	Bacteria	Proteobacteria	Gammaproteobacteria	Oceanospirillales	Pseudohongiellaceae	Pseudohongiella	0	0	0	0	0	0	0	0	0	0	0	0	0	0	0	0	0	0	0	0	0	0	0	0	0	0	0	0	0	0	0	0	0	0	0	0	0	0	0	0	0	0	0
Bacteria;Proteobacteria;__;__;__;__	Bacteria	Proteobacteria	__	__	__	__	0	0	0	0	0	0	0	0	0	0	0	0	0	0	0	0	0	0	0	0	0	0	0	0	0	0	0	0	0	0	0	0	0	0	0	0	0	0	0	0	0	0	0
Bacteria;Verrucomicrobiota;Chlamydiae;Chlamydiales;Parachlamydiaceae;Neochlamydia	Bacteria	Verrucomicrobiota	Chlamydiae	Chlamydiales	Parachlamydiaceae	Neochlamydia	0	0	0	0	0	0	0	0	0	0	0	0	0	0	0	0	2	0	0	0	0	0	0	0	0	0	0	0	0	0	0	0	0	0	0	0	0	0	0	0	0	0	0
Bacteria;Verrucomicrobiota;Verrucomicrobiae;Chthoniobacterales;__;__	Bacteria	Verrucomicrobiota	Verrucomicrobiae	Chthoniobacterales	__	__	0	2	0	0	0	0	0	0	0	0	0	0	0	0	0	0	0	0	0	0	0	0	0	0	0	0	0	0	0	0	0	0	0	0	0	0	0	0	0	0	0	0	0
Bacteria;Actinobacteriota;Acidimicrobiia;Microtrichales;Ilumatobacteraceae;Ilumatobacter	Bacteria	Actinobacteriota	Acidimicrobiia	Microtrichales	Ilumatobacteraceae	Ilumatobacter	0	0	0	0	0	0	0	0	0	0	0	0	0	0	0	0	0	0	0	0	0	0	0	0	0	0	1	0	0	0	0	0	0	0	0	0	0	0	0	0	0	0	0
[truncated: 17 more columns]
